# Supplementary material for: Calcioferrite with composition (Ca3.94Sr0.06)Mg1.01(Fe2.93Al1.07)(PO4)6(OH)4·12H2O
Source: Acta Crystallogr Sect E Struct Rep Online. 2014 Feb 28;70(Pt 3):i16–7. doi: 10.1107/S1600536814004061 (PMC3998495; doi:10.1107/S1600536814004061)
Supplement: Supplementary file 1 [file e-70-00i16-sup1.cif]

##############################################################################
#                                                                            #
# This CIF contains the data in a paper accepted for publication in          #
# Acta Crystallographica Section E. It conforms to the requirements of       #
# Notes for Authors for Acta Crystallographica Section E, and has been       #
# peer reviewed under the auspices of the IUCr Commission on Journals.       #
#                                                                            #
# Full details of the Crystallographic Information File format               #
# are given in the paper "The Crystallographic Information File (CIF):       #
# a New Standard Archive File for Crystallography" by S. R. Hall, F. H.      #
# Allen and I. D. Brown [Acta Cryst. (1991), A47, 655-685].                  #
#                                                                            #
# The current version of the core CIF dictionary is obtainable from          #
# ftp://ftp.iucr.org/pub/cif_core.dic.                                       #
#                                                                            #
# Software is freely available for graphical display of the structure(s)     #
# in this CIF. For information consult the CIF software page                 #
# http://www.iucr.org/resources/cif/software.                                #
#                                                                            #
# This file may be used for bona fide research purposes within the           #
# scientific community so long as proper attribution is given to the journal # 
# article from which it was obtained.                                        #
#                                                                            #
##############################################################################
data_I
_database_code_depnum_ccdc_archive 'CCDC 988095'
_audit_creation_method     SHELXL-97
_journal_date_recd_electronic     2014-02-12
_journal_date_accepted     2014-02-21
_journal_name_full     'Acta Crystallographica, Section E'
_journal_year     2014
_journal_volume     70
_journal_issue      3
_journal_page_first     i16
_journal_page_last     i17
_journal_paper_category     QI
_journal_paper_doi     10.1107/S1600536814004061
_journal_coeditor_code     WM5004
_publ_contact_author_name     'Barbara Lafuente'
_publ_contact_author_address
;
Department of Geosciences
Gould-Simpson Building
University of Arizona
1040 E. 4th Street
Tucson, AZ 85721-0077
USA
;
_publ_contact_author_email     'barbaralafuente@email.arizona.edu'
_publ_contact_author_fax     '520-621-9993'
_publ_contact_author_phone     '520-621-2672'
_publ_section_title
;
Calcioferrite with composition
(Ca~3.94~Sr~0.06~)Mg~1.01~(Fe~2.93~Al~1.07~)(PO~4~)~6~(OH)~4~.12H~2~O
;
_publ_section_title_footnote     .
loop_
    _publ_author_name
    _publ_author_footnote
    _publ_author_address
    'Lafuente, Barbara' .
;
Department of Geosciences
University of Arizona
1040 E. 4th Street
Tucson, AZ 85721-0077, USA
;
    'Downs, Robert T.' .
;
Department of Geosciences
University of Arizona
1040 E. 4th Street
Tucson, AZ 85721-0077, USA
;
    'Yang, Hexiong' .
;
Department of Geosciences
University of Arizona
1040 E. 4th Street
Tucson, AZ 85721-0077, USA
;
    'Jenkins, Robert A.' .
;
Department of Geosciences
University of Arizona
1040 E. 4th Street
Tucson, AZ 85721-0077, USA
;
_publ_section_synopsis     .
_chemical_name_systematic
;
Tetracalcium magnesium tetrairon(III) hexakis-phosphate tetrahydroxide
dodecahydrate
;
_chemical_name_common     ?
_chemical_formula_moiety     ?
_chemical_formula_sum     'Al1.07 Ca3.94 Fe2.93 H28 Mg1.01 O40 P6 Sr0.06'
_chemical_formula_iupac     'Ca4 Mg Fe4 (P O4)6 (O H)4, 12H2 O'
_chemical_formula_weight     1234.28
_chemical_melting_point     ?
_symmetry_cell_setting     monoclinic
_symmetry_space_group_name_H-M     'C 2/c'
_symmetry_space_group_name_hall     '-C 2yc'
loop_
    _symmetry_equiv_pos_as_xyz
    'x, y, z'
    '-x, y, -z+1/2'
    'x+1/2, y+1/2, z'
    '-x+1/2, y+1/2, -z+1/2'
    '-x, -y, -z'
    'x, -y, z-1/2'
    '-x+1/2, -y+1/2, -z'
    'x+1/2, -y+1/2, z-1/2'
_cell_length_a     10.1936(8)
_cell_length_b     24.1959(18)
_cell_length_c     6.3218(4)
_cell_angle_alpha     90.00
_cell_angle_beta     91.161(4)
_cell_angle_gamma     90.00
_cell_volume     1558.9(2)
_cell_formula_units_Z     2
_cell_measurement_reflns_used     2019
_cell_measurement_theta_min     2.168
_cell_measurement_theta_max     29.9125
_cell_measurement_temperature     293(2)
_cell_special_details     ?
_exptl_crystal_description     plate
_exptl_crystal_colour     'pale yellow'
_exptl_crystal_size_max     0.09
_exptl_crystal_size_mid     0.08
_exptl_crystal_size_min     0.05
_exptl_crystal_density_diffrn     2.629
_exptl_crystal_density_meas     ?
_exptl_crystal_density_method     'not measured'
_exptl_crystal_F_000     1243
_exptl_absorpt_coefficient_mu     2.603
_exptl_absorpt_correction_type     multi-scan
_exptl_absorpt_process_details     '(<i>SADABS</i>; Bruker, 2004)'
_exptl_absorpt_correction_T_min     0.7995
_exptl_absorpt_correction_T_max     0.8809
_exptl_special_details     ?
_diffrn_ambient_temperature     293(2)
_diffrn_radiation_type     MoK\a
_diffrn_radiation_wavelength     0.71073
_diffrn_radiation_source     'fine-focus sealed tube'
_diffrn_radiation_monochromator     graphite
_diffrn_measurement_device_type     'Bruker APEXII CCD area-detector'
_diffrn_measurement_method     '\f and \w scan'
_diffrn_detector_area_resol_mean     ?
_diffrn_reflns_number     10490
_diffrn_reflns_av_R_equivalents     0.0487
_diffrn_reflns_av_sigmaI/netI     0.0528
_diffrn_reflns_theta_min     2.17
_diffrn_reflns_theta_max     30.51
_diffrn_reflns_theta_full     30.51
_diffrn_measured_fraction_theta_max     0.986
_diffrn_measured_fraction_theta_full     0.986
_diffrn_reflns_limit_h_min     -14
_diffrn_reflns_limit_h_max     14
_diffrn_reflns_limit_k_min     -34
_diffrn_reflns_limit_k_max     34
_diffrn_reflns_limit_l_min     -8
_diffrn_reflns_limit_l_max     8
_diffrn_standards_number     ?
_diffrn_standards_interval_count     ?
_diffrn_standards_interval_time     ?
_diffrn_standards_decay_%     ?
_refine_special_details
;
Refinement of <i>F</i>^2^ against ALL reflections. The weighted <i>R</i>-factor
<i>wR</i> and goodness of fit <i>S</i> are based on <i>F</i>^2^, conventional
<i>R</i>-factors <i>R</i> are based on <i>F</i>, with <i>F</i> set to zero for
negative <i>F</i>^2^. The threshold expression of <i>F</i>^2^ >
\s(<i>F</i>^2^) is used only for calculating <i>R</i>-factors(gt) <i>etc</i>.
and is not relevant to the choice of reflections for refinement.
<i>R</i>-factors based on <i>F</i>^2^ are statistically about twice as large
as those based on <i>F</i>, and <i>R</i>- factors based on ALL data will be
even larger.
;
_reflns_number_total     2348
_reflns_number_gt     1712
_reflns_threshold_expression     I>2sigma(I)
_refine_ls_structure_factor_coef     Fsqd
_refine_ls_matrix_type     full
_refine_ls_R_factor_all     0.0646
_refine_ls_R_factor_gt     0.0385
_refine_ls_wR_factor_gt     0.0853
_refine_ls_wR_factor_ref     0.0940
_refine_ls_goodness_of_fit_ref     1.005
_refine_ls_restrained_S_all     1.004
_refine_ls_number_reflns     2348
_refine_ls_number_parameters     160
_refine_ls_number_restraints     4
_refine_ls_number_constraints     ?
_refine_ls_hydrogen_treatment     refall
_refine_ls_weighting_scheme     calc
_refine_ls_weighting_details
         'calc w=1/[\s^2^(Fo^2^)+(0.0509P)^2^+0.0000P] where P=(Fo^2^+2Fc^2^)/3'
_atom_sites_solution_hydrogens     difmap
_atom_sites_solution_primary     direct
_atom_sites_solution_secondary     difmap
_refine_ls_shift/su_max     0.002
_refine_ls_shift/su_mean     0.000
_refine_diff_density_max     0.568
_refine_diff_density_min     -0.597
_refine_ls_extinction_method     'SHELXL97 (Sheldrick, 2008)'
_refine_ls_extinction_coef     0.0012(3)
_refine_ls_extinction_expression
                                  'Fc^*^=kFc[1+0.001xFc^2^\l^3^/sin(2\q)]^-1/4^'
loop_
    _atom_type_symbol
    _atom_type_description
    _atom_type_scat_dispersion_real
    _atom_type_scat_dispersion_imag
    _atom_type_scat_source
    'O' 'O' 0.0106 0.0060
                         'International Tables Vol C Tables 4.2.6.8 and 6.1.1.4'
    'H' 'H' 0.0000 0.0000
                         'International Tables Vol C Tables 4.2.6.8 and 6.1.1.4'
    'Mg' 'Mg' 0.0486 0.0363
                         'International Tables Vol C Tables 4.2.6.8 and 6.1.1.4'
    'P' 'P' 0.1023 0.0942
                         'International Tables Vol C Tables 4.2.6.8 and 6.1.1.4'
    'Ca' 'Ca' 0.2262 0.3064
                         'International Tables Vol C Tables 4.2.6.8 and 6.1.1.4'
    'Fe' 'Fe' 0.3463 0.8444
                         'International Tables Vol C Tables 4.2.6.8 and 6.1.1.4'
    'Al' 'Al' 0.0645 0.0514
                         'International Tables Vol C Tables 4.2.6.8 and 6.1.1.4'
    'Sr' 'Sr' -1.5307 3.2498
                         'International Tables Vol C Tables 4.2.6.8 and 6.1.1.4'
_computing_data_collection     'APEX2 (Bruker, 2004)'
_computing_cell_refinement     'SAINT (Bruker, 2004)'
_computing_data_reduction     'SAINT (Bruker, 2004)'
_computing_structure_solution     'SHELXS97 (Sheldrick, 2008)'
_computing_structure_refinement     'SHELXL97 (Sheldrick, 2008)'
_computing_molecular_graphics     '<i>XtalDraw</i> (Downs & Hall-Wallace, 2003)'
_computing_publication_material     'publCIF (Westrip, 2010)'
loop_
    _atom_site_type_symbol
    _atom_site_label
    _atom_site_fract_x
    _atom_site_fract_y
    _atom_site_fract_z
    _atom_site_u_iso_or_equiv
    _atom_site_adp_type
    _atom_site_calc_flag
    _atom_site_refinement_flags
    _atom_site_occupancy
    _atom_site_symmetry_multiplicity
    _atom_site_disorder_assembly
    _atom_site_disorder_group
    Ca Ca1 0.0000 0.06262(3) 0.2500 0.0138(2) Uani d SP 0.97000(10)
                                                                  2 . .
    Sr Sr1 0.0000 0.06262(3) 0.2500 0.0138(2) Uani d SP 0.03000(10)
                                                                  2 . .
    Ca Ca2 0.0000 0.33191(4) 0.2500 0.0155(2) Uani d S 1 2 . .
    Mg Mg 0.0000 0.47193(12) 0.2500 0.0130(6) Uani d SP 0.50500(10)
                                                                  2 . .
    Fe Fe1 0.2500 0.2500 0.0000 0.0076(2) Uani d SP 0.651(3) 2 . .
    Al Al1 0.2500 0.2500 0.0000 0.0076(2) Uani d SP 0.349(3) 2 . .
    Fe Fe2 0.0000 0.16865(3) -0.2500 0.00762(17) Uani d SP 0.814(3) 2 . .
    Al Al2 0.0000 0.16865(3) -0.2500 0.00762(17) Uani d SP 0.186(3) 2 . .
    P P1 0.5000 0.30208(5) -0.2500 0.0115(2) Uani d S 1 2 . .
    P P2 0.26354(8) 0.11351(3) 0.96145(13) 0.01383(19) Uani d . 1 1 . .
    O O1 0.6135(2) 0.26286(10) 0.7074(4) 0.0198(5) Uani d . 1 1 . .
    O O2 0.4700(2) 0.34019(9) 0.5625(3) 0.0164(5) Uani d . 1 1 . .
    O O3 0.3130(2) 0.17285(9) 0.0051(4) 0.0189(5) Uani d . 1 1 . .
    O O4 0.3782(2) 0.08573(9) 0.8546(4) 0.0201(5) Uani d . 1 1 . .
    O O5 0.1438(2) 0.11435(9) 0.8055(4) 0.0192(5) Uani d . 1 1 . .
    O O6 0.2234(3) 0.08585(10) 0.1650(4) 0.0284(6) Uani d . 1 1 . .
    O OH 0.3675(2) 0.27149(10) 0.2343(4) 0.0173(5) Uani d . 1 1 . .
    O OW1 0.1598(3) 0.32890(13) 0.5225(4) 0.0314(7) Uani d D 1 1 . .
    O OW2 0.1120(2) 0.02555(10) 0.5770(4) 0.0229(5) Uani d . 1 1 . .
    O OW3A 0.1164(9) 0.4665(4) 0.6075(13) 0.0281(17) Uani d P 0.50 1 . .
    O OW3B 0.1193(8) 0.4792(3) 0.5320(12) 0.0199(15) Uani d P 0.50 1 . .
    H H11 0.178(4) 0.3424(18) 0.620(6) 0.030 Uiso d D 1 1 . .
    H H12 0.213(4) 0.3114(17) 0.483(7) 0.030 Uiso d D 1 1 . .
    H H21 0.123(4) 0.0581(17) 0.673(6) 0.030 Uiso d . 1 1 . .
    H H22 0.191(4) 0.0156(17) 0.553(6) 0.030 Uiso d . 1 1 . .
    H H1 0.372(4) 0.2496(18) 0.303(7) 0.030 Uiso d . 1 1 . .
loop_
    _atom_site_aniso_label
    _atom_site_aniso_U_11
    _atom_site_aniso_U_22
    _atom_site_aniso_U_33
    _atom_site_aniso_U_12
    _atom_site_aniso_U_13
    _atom_site_aniso_U_23
    Ca1 0.0177(4) 0.0103(4) 0.0132(4) 0.000 -0.0008(3) 0.000
    Sr1 0.0177(4) 0.0103(4) 0.0132(4) 0.000 -0.0008(3) 0.000
    Ca2 0.0149(4) 0.0155(5) 0.0160(5) 0.000 0.0010(3) 0.000
    Mg 0.0115(14) 0.0084(14) 0.0192(16) 0.000 0.0000(11) 0.000
    Fe1 0.0081(4) 0.0043(3) 0.0104(4) -0.0008(3) 0.0006(2) -0.0003(3)
    Al1 0.0081(4) 0.0043(3) 0.0104(4) -0.0008(3) 0.0006(2) -0.0003(3)
    Fe2 0.0088(3) 0.0055(3) 0.0087(3) 0.000 0.0011(2) 0.000
    Al2 0.0088(3) 0.0055(3) 0.0087(3) 0.000 0.0011(2) 0.000
    P1 0.0129(5) 0.0102(5) 0.0113(5) 0.000 0.0019(4) 0.000
    P2 0.0160(4) 0.0093(4) 0.0164(4) 0.0018(3) 0.0049(3) 0.0028(3)
    O1 0.0223(12) 0.0176(12) 0.0198(12) 0.0062(9) 0.0083(9) 0.0031(9)
    O2 0.0220(12) 0.0147(11) 0.0127(11) 0.0020(9) 0.0022(8) 0.0001(8)
    O3 0.0204(12) 0.0129(11) 0.0233(13) 0.0027(9) -0.0031(9) -0.0033(9)
    O4 0.0196(12) 0.0152(12) 0.0258(13) 0.0056(9) 0.0068(9) 0.0019(9)
    O5 0.0160(12) 0.0132(12) 0.0282(13) 0.0031(9) -0.0034(9) -0.0036(10)
    O6 0.0324(14) 0.0273(15) 0.0261(14) 0.0048(11) 0.0138(11) 0.0118(11)
    OH 0.0197(12) 0.0115(12) 0.0206(13) -0.0040(9) -0.0034(9) 0.0048(9)
    OW1 0.0299(16) 0.0415(19) 0.0226(15) -0.0034(13) -0.0055(11) 0.0040(13)
    OW2 0.0221(13) 0.0194(13) 0.0271(14) -0.0027(11) -0.0022(10) -0.0048(10)
    OW3A 0.040(4) 0.018(4) 0.026(5) 0.009(3) -0.006(4) -0.005(3)
    OW3B 0.018(3) 0.015(4) 0.026(5) 0.005(2) -0.008(3) 0.000(3)
_geom_special_details
;
All e.s.d.'s (except the e.s.d. in the dihedral angle between two l.s. planes)
are estimated using the full covariance matrix. The cell e.s.d.'s are taken
into account individually in the estimation of e.s.d.'s in distances, angles
and torsion angles; correlations between e.s.d.'s in cell parameters are only
used when they are defined by crystal symmetry. An approximate (isotropic)
treatment of cell e.s.d.'s is used for estimating e.s.d.'s involving l.s.
planes.
;
loop_
    _geom_bond_atom_site_label_1
    _geom_bond_atom_site_label_2
    _geom_bond_site_symmetry_2
    _geom_bond_distance
    _geom_bond_publ_flag
    Ca1 O6 2 2.417(2) ?
    Ca1 O6 . 2.417(2) ?
    Ca1 OW2 2 2.507(3) ?
    Ca1 OW2 . 2.507(3) ?
    Ca1 O2 7_556 2.648(2) ?
    Ca1 O2 8_455 2.648(2) ?
    Ca1 OW2 5_556 2.665(3) ?
    Ca1 OW2 6 2.665(3) ?
    Ca2 OW1 2 2.348(3) ?
    Ca2 OW1 . 2.348(3) ?
    Ca2 O4 7_556 2.446(2) ?
    Ca2 O4 8_455 2.446(2) ?
    Ca2 O3 8_456 2.524(2) ?
    Ca2 O3 7 2.524(2) ?
    Ca2 O1 7_556 2.585(3) ?
    Ca2 O1 8_455 2.585(3) ?
    Mg O4 8_455 1.990(3) ?
    Mg O4 7_556 1.990(3) ?
    Mg OW3A 6_565 2.117(10) ?
    Mg OW3A 5_566 2.117(10) ?
    Mg OW3B 2 2.145(8) ?
    Mg OW3B . 2.145(8) ?
    Mg OW3B 5_566 2.200(9) ?
    Mg OW3B 6_565 2.200(9) ?
    Mg OW3A 2 2.535(8) ?
    Mg OW3A . 2.535(8) ?
    Fe1 O1 8_455 1.956(2) ?
    Fe1 O1 2_655 1.956(2) ?
    Fe1 OH 7 1.956(2) ?
    Fe1 OH . 1.956(2) ?
    Fe1 O3 . 1.974(2) ?
    Fe1 O3 7 1.974(2) ?
    Fe2 OH 7 1.981(2) ?
    Fe2 OH 8_455 1.981(2) ?
    Fe2 O5 2 1.995(2) ?
    Fe2 O5 1_554 1.995(2) ?
    Fe2 O2 7 2.016(2) ?
    Fe2 O2 8_455 2.016(2) ?
    P1 O1 2_655 1.525(2) ?
    P1 O1 1_554 1.525(2) ?
    P1 O2 2_655 1.528(2) ?
    P1 O2 1_554 1.528(2) ?
    P2 O6 1_556 1.514(2) ?
    P2 O4 . 1.519(2) ?
    P2 O3 1_556 1.545(2) ?
    P2 O5 . 1.553(2) ?
loop_
    _geom_angle_atom_site_label_1
    _geom_angle_atom_site_label_2
    _geom_angle_atom_site_label_3
    _geom_angle_site_symmetry_1
    _geom_angle_site_symmetry_3
    _geom_angle
    _geom_angle_publ_flag
    O4 Mg O4 8_455 7_556 90.93(18) ?
    O4 Mg OW3A 8_455 6_565 173.6(2) ?
    O4 Mg OW3A 7_556 6_565 89.6(2) ?
    OW3A Mg OW3A 6_565 5_566 90.5(5) ?
    O4 Mg OW3B 8_455 2 89.3(3) ?
    O4 Mg OW3B 7_556 2 97.4(2) ?
    OW3A Mg OW3B 6_565 2 84.3(4) ?
    OW3A Mg OW3B 5_566 2 89.0(2) ?
    OW3B Mg OW3B 2 . 170.5(5) ?
    O4 Mg OW3B 8_455 5_566 79.2(2) ?
    O4 Mg OW3B 7_556 5_566 160.24(19) ?
    OW3A Mg OW3B 6_565 5_566 102.1(3) ?
    OW3A Mg OW3B 5_566 5_566 15.01(19) ?
    OW3B Mg OW3B 2 5_566 99.5(3) ?
    OW3B Mg OW3B . 5_566 75.3(3) ?
    OW3B Mg OW3B 5_566 6_565 115.1(4) ?
    O4 Mg OW3A 8_455 2 88.6(2) ?
    O4 Mg OW3A 7_556 2 87.2(2) ?
    OW3A Mg OW3A 6_565 2 85.0(3) ?
    OW3A Mg OW3A 5_566 2 99.2(4) ?
    OW3B Mg OW3A 2 2 10.2(3) ?
    OW3B Mg OW3A . 2 173.1(4) ?
    OW3B Mg OW3A 5_566 2 109.38(17) ?
    OW3B Mg OW3A 6_565 2 74.0(3) ?
    OW3A Mg OW3A 2 . 174.1(4) ?
    O1 Fe1 O1 8_455 2_655 180.0 ?
    O1 Fe1 OH 8_455 7 91.85(10) ?
    O1 Fe1 OH 2_655 7 88.15(10) ?
    OH Fe1 OH 7 . 180.00(13) ?
    O1 Fe1 O3 8_455 . 94.26(10) ?
    O1 Fe1 O3 2_655 . 85.74(10) ?
    OH Fe1 O3 7 . 87.43(10) ?
    OH Fe1 O3 . . 92.57(10) ?
    O3 Fe1 O3 . 7 180.0 ?
    OH Fe2 OH 7 8_455 86.06(14) ?
    OH Fe2 O5 7 2 171.18(9) ?
    OH Fe2 O5 8_455 2 88.56(10) ?
    O5 Fe2 O5 2 1_554 97.60(13) ?
    OH Fe2 O2 7 7 90.57(9) ?
    OH Fe2 O2 8_455 7 98.35(9) ?
    O5 Fe2 O2 1_554 7 88.68(9) ?
    O2 Fe2 O2 7 8_455 167.81(13) ?
    O1 P1 O1 2_655 1_554 103.03(19) ?
    O1 P1 O2 2_655 2_655 112.29(12) ?
    O1 P1 O2 1_554 2_655 111.83(13) ?
    O2 P1 O2 2_655 1_554 105.75(18) ?
    O6 P2 O4 1_556 . 113.94(14) ?
    O6 P2 O3 1_556 1_556 110.61(14) ?
    O4 P2 O3 . 1_556 103.84(13) ?
    O6 P2 O5 1_556 . 108.83(14) ?
    O4 P2 O5 . . 109.00(13) ?
    O3 P2 O5 1_556 . 110.54(13) ?
loop_
    _geom_hbond_atom_site_label_D
    _geom_hbond_atom_site_label_H
    _geom_hbond_atom_site_label_A
    _geom_hbond_site_symmetry_A
    _geom_hbond_distance_DH
    _geom_hbond_distance_HA
    _geom_hbond_distance_DA
    _geom_hbond_angle_DHA
    OW1 H11 O3 7_556 0.72(3) 2.40(4) 2.994(4) 142(5)
    OW1 H11 O6 7_556 0.72(3) 2.41(3) 3.079(4) 155(5)
    OW1 H12 OH . 0.74(3) 2.45(3) 3.145(4) 159(4)
    OW1 H12 O2 . 0.74(3) 2.75(4) 3.179(4) 120(4)
    OW2 H21 O5 . 1.00(4) 1.61(4) 2.606(3) 174(4)
    OW2 H22 OW3B 7_556 0.86(4) 2.02(4) 2.841(9) 160(4)
    OW2 H22 OW3A 7_556 0.86(4) 2.27(4) 3.033(10) 148(4)
    OW2 H22 O6 6_556 0.86(4) 2.57(4) 2.973(4) 109(3)
    OH H1 OW1 7_556 0.69(4) 2.22(4) 2.891(4) 165(5)
_iucr_refine_instructions_details
;
TITL Calcioferrite in C2/c
CELL 0.71073  10.1936  24.1959   6.3218  90.000  91.161  90.000
ZERR    2.00   0.0008   0.0018   0.0004   0.000   0.004   0.000
LATT  7
SYMM -X, Y, 0.5-Z
SFAC O H MG P CA FE AL Sr
UNIT 80 56 2.02 12 7.88 5.86 2.14 0.12
L.S. 8
BOND $H
FMAP 2
PLAN 20
EQIV $1 -x+1/2, -y+1/2, -z+1
EQIV $2 x, -y, z+1/2
HTAB OW1 O3_$1
HTAB OW1 O6_$1
HTAB OW1 OH
HTAB OW1 O2
HTAB OW2 O5
HTAB OW2 OW3B_$1
HTAB OW2 OW3A_$1
HTAB OW2 O6_$2
HTAB OH OW1_$1
OMIT -1 3 1
SIZE 0.09 0.08 0.05
SHEL 100 0.7
EXYZ FE1 AL1
EADP FE1 AL1
EXYZ FE2 AL2
EADP FE2 AL2
EXYZ Ca1 Sr1
EADP Ca1 Sr1
SUMP 0.970 0 1 2
SUMP 0.505 0 1 3
SUMP 1.465 0 1 4 1 5
ACTA
WGHT    0.050900
EXTI    0.001216
FVAR       0.06380   0.96998   0.50500   0.65112   0.81389
CA1   5    0.000000    0.062620    0.250000    20.50000    0.01771    0.01033 =
         0.01325    0.00000   -0.00077    0.00000
SR1   8    0.000000    0.062620    0.250000   -20.50000    0.01771    0.01033 =
         0.01325    0.00000   -0.00077    0.00000
CA2   5    0.000000    0.331905    0.250000    10.50000    0.01492    0.01555 =
         0.01596    0.00000    0.00100    0.00000
MG    3    0.000000    0.471932    0.250000    30.50000    0.01147    0.00838 =
         0.01918    0.00000    0.00001    0.00000
FE1   6    0.250000    0.250000    0.000000    40.50000    0.00809    0.00429 =
         0.01035   -0.00026    0.00064   -0.00082
AL1   7    0.250000    0.250000    0.000000   -40.50000    0.00809    0.00429 =
         0.01035   -0.00026    0.00064   -0.00082
FE2   6    0.000000    0.168653   -0.250000    50.50000    0.00876    0.00546 =
         0.00867    0.00000    0.00106    0.00000
AL2   7    0.000000    0.168653   -0.250000   -50.50000    0.00876    0.00546 =
         0.00867    0.00000    0.00106    0.00000
P1    4    0.500000    0.302079   -0.250000    10.50000    0.01288    0.01022 =
         0.01132    0.00000    0.00190    0.00000
P2    4    0.263545    0.113515    0.961452    11.00000    0.01602    0.00925 =
         0.01639    0.00281    0.00494    0.00181
O1    1    0.613550    0.262859    0.707414    11.00000    0.02226    0.01756 =
         0.01976    0.00305    0.00828    0.00620
O2    1    0.469997    0.340192    0.562467    11.00000    0.02197    0.01472 =
         0.01265    0.00008    0.00223    0.00195
O3    1    0.313036    0.172855    0.005101    11.00000    0.02039    0.01290 =
         0.02329   -0.00330   -0.00308    0.00274
O4    1    0.378234    0.085735    0.854623    11.00000    0.01962    0.01523 =
         0.02581    0.00190    0.00685    0.00556
O5    1    0.143850    0.114351    0.805549    11.00000    0.01600    0.01318 =
         0.02824   -0.00359   -0.00339    0.00308
O6    1    0.223423    0.085848    0.164954    11.00000    0.03240    0.02732 =
         0.02607    0.01184    0.01376    0.00482
OH    1    0.367530    0.271493    0.234262    11.00000    0.01971    0.01154 =
         0.02063    0.00478   -0.00338   -0.00401
OW1   1    0.159765    0.328904    0.522510    11.00000    0.02986    0.04148 =
         0.02262    0.00396   -0.00551   -0.00337
OW2   1    0.111951    0.025552    0.576973    11.00000    0.02208    0.01941 =
         0.02711   -0.00482   -0.00220   -0.00273
OW3A  1    0.116364    0.466508    0.607541    10.50000    0.03967    0.01842 =
         0.02587   -0.00463   -0.00617    0.00872
OW3B  1    0.119279    0.479249    0.531965    10.50000    0.01844    0.01498 =
         0.02595   -0.00001   -0.00793    0.00500
SADI 0.03 OW1 H11 OW1 H12
H11   2    0.177977    0.342351    0.620213    11.00000   10.03000
H12   2    0.213048    0.311420    0.483043    11.00000   10.03000
H21   2    0.122565    0.058141    0.673170    11.00000   10.03000
H22   2    0.191459    0.015590    0.552824    11.00000   10.03000
H1    2    0.371629    0.249590    0.303371    11.00000   10.03000
HKLF 4
REM  Calcioferrite in C2/c
REM R1 =  0.0385 for   1712 Fo > 4sig(Fo)  and  0.0646 for all   2348 data
REM    160 parameters refined using      4 restraints
END
WGHT      0.0490      0.0000
REM Highest difference peak  0.568,  deepest hole -0.597,  1-sigma level  0.142
Q1    1   0.0000  0.0340  0.2500  10.50000  0.05    0.57
Q2    1   0.2789  0.0978  0.0895  11.00000  0.05    0.55
Q3    1  -0.0371  0.2900  0.2268  11.00000  0.05    0.51
Q4    1  -0.0347  0.1768 -0.2210  11.00000  0.05    0.50
Q5    1   0.1155  0.4344  0.6076  11.00000  0.05    0.50
Q6    1   0.0184  0.0810  0.2205  11.00000  0.05    0.49
Q7    1   0.3784  0.0513  0.8274  11.00000  0.05    0.48
Q8    1   0.4584  0.3268  0.4202  11.00000  0.05    0.48
Q9    1   0.0752  0.4926  0.5180  11.00000  0.05    0.47
Q10   1   0.1944  0.4522  0.6235  11.00000  0.05    0.46
Q11   1   0.3162  0.3024  0.4675  11.00000  0.05    0.46
Q12   1   0.6040  0.2992  0.6794  11.00000  0.05    0.45
Q13   1   0.3824  0.3084  0.3243  11.00000  0.05    0.45
Q14   1   0.5000  0.3507 -0.2500  10.50000  0.05    0.45
Q15   1   0.0000  0.4148  0.2500  10.50000  0.05    0.44
Q16   1   0.3284  0.2094 -0.0021  11.00000  0.05    0.44
Q17   1   0.4789  0.3228  0.6547  11.00000  0.05    0.44
Q18   1   0.1137  0.0683  0.5692  11.00000  0.05    0.44
Q19   1   0.1131  0.0683  0.1576  11.00000  0.05    0.43
Q20   1   0.3820  0.3178  0.5381  11.00000  0.05    0.43
;
