# Supplementary material for: Calcioferrite with composition (Ca3.94Sr0.06)Mg1.01(Fe2.93Al1.07)(PO4)6(OH)4·12H2O
Source: Acta Crystallogr Sect E Struct Rep Online. 2014 Feb 28;70(Pt 3):i16–7. doi: 10.1107/S1600536814004061 (PMC3998495; doi:10.1107/S1600536814004061)
Supplement: Supplementary file 2 [file e-70-00i16-Isup2.hkl]

# 
# h,k,l, Fc-squared, Fo-squared, sigma(Fo-squared) and status flag 
# 
data_I
_shelx_title ' Calcioferrite in C2/c' 
_shelx_refln_list_code          4 
_shelx_F_calc_maximum      498.24 
_exptl_crystal_F_000      1242.58 
_reflns_d_resolution_high  0.7000 
 
loop_ 
 _symmetry_equiv_pos_as_xyz 
 'x, y, z' 
 '-x, y, -z+1/2' 
 'x+1/2, y+1/2, z' 
 '-x+1/2, y+1/2, -z+1/2' 
 '-x, -y, -z' 
 'x, -y, z-1/2' 
 '-x+1/2, -y+1/2, -z' 
 'x+1/2, -y+1/2, z-1/2' 
 
_cell_length_a    10.1936 
_cell_length_b    24.1959 
_cell_length_c     6.3218 
_cell_angle_alpha  90.000 
_cell_angle_beta   91.161 
_cell_angle_gamma  90.000 
 
_shelx_F_squared_multiplier     1.000 
 
loop_ 
 _refln_index_h 
 _refln_index_k 
 _refln_index_l 
 _refln_F_squared_calc 
 _refln_F_squared_meas 
 _refln_F_squared_sigma 
 _refln_observed_status 
   2   0   0     2093.37     2369.66     64.99 o 
   4   0   0    27852.39    24595.84    264.62 o 
   6   0   0    15374.34    14263.05    208.47 o 
   8   0   0    97333.20    98913.66    771.99 o 
  10   0   0     3761.39     3933.16    286.47 o 
  14   0   0      988.58      474.31    351.43 o 
   1   1   0     8053.78     7060.45     52.61 o 
   3   1   0    13023.08    14251.83    121.86 o 
   5   1   0     2339.08     2798.17    125.46 o 
   7   1   0     2642.90     2569.03     91.10 o 
   9   1   0      266.21      313.02     90.36 o 
  11   1   0      984.53     1168.30    153.03 o 
  13   1   0      122.56      102.42    216.87 o 
   2   2   0      105.61      152.91     23.23 o 
   4   2   0     9876.69    10252.88    115.55 o 
   6   2   0     1634.44     1363.61     68.05 o 
   8   2   0     1995.08     1963.37     86.87 o 
  10   2   0      340.55      216.37    110.47 o 
  12   2   0     2376.50     2262.22    233.66 o 
  14   2   0       16.82       14.63    219.46 o 
   1   3   0     7197.04     8824.41     60.39 o 
   3   3   0    23927.87    21444.25    152.12 o 
   5   3   0      245.67      138.25     38.78 o 
   7   3   0     6247.42     6199.65    130.96 o 
   9   3   0      823.39      870.04    104.14 o 
  11   3   0       84.59       56.75    112.29 o 
  13   3   0       22.07     -199.43    199.43 o 
   0   4   0     4078.87     3228.98     68.98 o 
   2   4   0      322.51      182.52     26.51 o 
   4   4   0    20620.87    20509.23    171.07 o 
   6   4   0     6373.52     6563.90    129.65 o 
   8   4   0      443.73      510.46     66.01 o 
  10   4   0       10.13      -30.45    100.28 o 
  12   4   0      225.75      259.63    150.80 o 
  14   4   0     1259.03      708.14    237.21 o 
   1   5   0     2685.08     2580.48     44.47 o 
   3   5   0     4105.58     3972.65     73.64 o 
   5   5   0     1852.84     1924.41     71.84 o 
   7   5   0       20.74      109.08     53.06 o 
   9   5   0     4419.49     4915.65    189.00 o 
  11   5   0      225.11      374.12    174.14 o 
  13   5   0      112.72       76.83    204.95 o 
   0   6   0      367.62      269.76     48.09 o 
   2   6   0    66749.89    70507.13    339.71 o 
   4   6   0     4098.55     3847.15     85.51 o 
   6   6   0    47264.34    45976.49    331.26 o 
   8   6   0     2020.14     1838.48     88.15 o 
  10   6   0    10129.18    10381.05    260.81 o 
  12   6   0      725.28      788.76    180.92 o 
  14   6   0     1996.05     1331.68    278.88 o 
   1   7   0     7784.27     7093.48     89.30 o 
   3   7   0       30.43       26.23     33.08 o 
   5   7   0     6642.12     6613.66    108.31 o 
   7   7   0     1183.32     1199.22     77.86 o 
   9   7   0     3335.28     3827.28    212.54 o 
  11   7   0      442.56      478.83    146.54 o 
  13   7   0     1389.86     1598.59    269.73 o 
   0   8   0      439.97      681.12     65.57 o 
   2   8   0    66871.79    67029.23    341.40 o 
   4   8   0    10288.62    10698.45    150.77 o 
   6   8   0    50780.01    52011.10    367.78 o 
   8   8   0      393.88      345.60     69.59 o 
  10   8   0    17495.47    17868.93    325.18 o 
  12   8   0      970.98      784.36    217.09 o 
  14   8   0     4657.11     2954.22    457.52 o 
   1   9   0       25.44       37.64     34.74 o 
   3   9   0    44691.41    49338.72    283.96 o 
   5   9   0     7316.16     7644.47    123.67 o 
   7   9   0      726.29      623.84     70.21 o 
   9   9   0     4303.20     4274.32    238.39 o 
  11   9   0       17.69       63.61    130.06 o 
  13   9   0     1425.42      986.14    208.31 o 
   0  10   0     7730.77     8732.20    161.79 o 
   2  10   0     9045.49     8761.29    111.13 o 
   4  10   0     3418.21     3613.69     84.11 o 
   6  10   0      776.94      855.34     66.50 o 
   8  10   0     1258.75     1348.04     99.65 o 
  10  10   0      227.69      250.96    134.72 o 
  12  10   0      989.64      513.55    158.46 o 
   1  11   0     6108.71     5746.85     95.80 o 
   3  11   0    11951.64    12048.97    131.65 o 
   5  11   0     2885.20     2874.19    101.41 o 
   7  11   0     1347.26     1259.03     91.87 o 
   9  11   0       69.66       49.47    105.14 o 
  11  11   0       63.84      -60.94    134.09 o 
  13  11   0      600.95       95.12    199.65 o 
   0  12   0    51894.18    53740.09    494.74 o 
   2  12   0     1149.91     1161.36     59.53 o 
   4  12   0     9570.01     9942.86    132.34 o 
   6  12   0     3340.14     3215.60    118.20 o 
   8  12   0     3138.49     3332.07    199.79 o 
  10  12   0      948.19      994.93    155.35 o 
  12  12   0     1401.07     1055.48    204.45 o 
   1  13   0     1875.98     1991.47     72.03 o 
   3  13   0       31.89       49.70     47.02 o 
   5  13   0     1225.04     1181.63     76.41 o 
   7  13   0     1543.35     1603.05    103.15 o 
   9  13   0     1897.30     1812.86    167.27 o 
  11  13   0      910.29     1042.32    166.61 o 
  13  13   0      105.47      -32.69    219.27 o 
   0  14   0    60081.17    58623.59    549.74 o 
   2  14   0     7504.61     7294.49    122.80 o 
   4  14   0     5446.50     5630.09    118.86 o 
   6  14   0     1140.43     1231.52     99.31 o 
   8  14   0     8091.19     8360.48    232.69 o 
  10  14   0      484.81      597.70    152.20 o 
  12  14   0     3038.70     3146.86    275.57 o 
   1  15   0     1002.17     1001.83     65.54 o 
   3  15   0     1393.78     1273.62     73.10 o 
   5  15   0     8839.93     8586.58    143.19 o 
   7  15   0      578.72      511.08     87.19 o 
   9  15   0      416.81      641.34    141.83 o 
  11  15   0     1851.54     2298.54    267.53 o 
  13  15   0     1220.57      541.77    233.75 o 
   0  16   0        9.53      -39.96     67.41 o 
   2  16   0     5680.10     5015.35    117.80 o 
   4  16   0     8688.07     8516.51    148.60 o 
   6  16   0     1260.34     1106.39     96.92 o 
   8  16   0      594.99      514.25    146.32 o 
  10  16   0     1243.36     1509.01    183.09 o 
  12  16   0     2578.76     2353.38    310.46 o 
   1  17   0     5016.92     4957.44    120.70 o 
   3  17   0     1060.81     1145.14     77.43 o 
   5  17   0     2810.16     2430.48    110.31 o 
   7  17   0     9099.92     9161.92    248.74 o 
   9  17   0      334.92      498.70    144.24 o 
  11  17   0      352.51      129.25    155.73 o 
   0  18   0     7685.66     8025.37    212.93 o 
   2  18   0     4056.27     3893.80    165.14 o 
   4  18   0     5850.22     5749.25    147.31 o 
   6  18   0    11249.82    11536.14    238.95 o 
   8  18   0      457.51      451.53    121.72 o 
  10  18   0      425.13      379.97    138.99 o 
  12  18   0     1053.00     1158.35    625.46 o 
   1  19   0     1222.36     1289.39     78.70 o 
   3  19   0     2666.69     2533.39    109.85 o 
   5  19   0     1116.13     1319.96    126.05 o 
   7  19   0     1993.99     2077.54    156.63 o 
   9  19   0      150.63      148.01    125.92 o 
  11  19   0      392.11      510.32    179.92 o 
   0  20   0     7349.64     7071.86    229.49 o 
   2  20   0     2103.70     2360.25    110.54 o 
   4  20   0     2957.84     3178.05    245.28 o 
   6  20   0     5659.48     5802.87    249.47 o 
   8  20   0      156.86      343.79    123.57 o 
  10  20   0     2258.42     2161.69    213.96 o 
   1  21   0        7.63      149.08     82.19 o 
   3  21   0     1386.66     1553.49    148.40 o 
   5  21   0      200.31      343.29    117.16 o 
   7  21   0      633.65      640.67    127.56 o 
   9  21   0      289.59      290.17    139.38 o 
  11  21   0      137.80       41.52    261.13 o 
   0  22   0    25835.78    24887.78    464.44 o 
   2  22   0       16.13       12.75     83.05 o 
   4  22   0    18251.21    17800.37    295.64 o 
   6  22   0       73.94       34.42    113.49 o 
   8  22   0     9983.05    10317.33    299.34 o 
  10  22   0       75.67     -130.85    155.98 o 
   1  23   0     6050.36     6360.85    187.27 o 
   3  23   0        9.27       22.60     89.20 o 
   5  23   0        3.02      -91.37    108.85 o 
   7  23   0     3894.94     4029.57    281.94 o 
   9  23   0      106.00       88.67    152.30 o 
   0  24   0     4645.00     5142.09    270.16 o 
   2  24   0      117.34       26.29     98.82 o 
   4  24   0     6325.90     6681.03    255.05 o 
   6  24   0       55.81      127.97    120.17 o 
   8  24   0      633.05      485.28    173.46 o 
  10  24   0        1.03      189.73    253.52 o 
   1  25   0      222.15      263.30     91.85 o 
   3  25   0       10.07      -39.90    136.91 o 
   5  25   0       12.29      -86.37    115.02 o 
   7  25   0       89.55      145.68    150.20 o 
   9  25   0      215.00      224.46    167.52 o 
   0  26   0      881.80     1164.10    290.00 o 
   2  26   0     1752.07     1879.13    166.28 o 
   4  26   0     2852.48     2978.07    211.00 o 
   6  26   0     1577.35     1849.35    200.33 o 
   8  26   0      360.34      132.27    158.37 o 
   1  27   0      912.48      959.10    145.41 o 
   3  27   0     1934.85     1829.33    175.20 o 
   5  27   0     1316.91     1262.02    175.14 o 
   7  27   0       18.71      362.38    169.09 o 
   9  27   0     2018.15     1421.27    316.38 o 
   0  28   0      194.51      102.59    195.79 o 
   2  28   0     6661.97     7820.27    289.54 o 
   4  28   0      713.81      843.83    170.66 o 
   6  28   0     3018.76     3004.75    299.65 o 
   8  28   0       96.95       85.83    200.00 o 
   1  29   0       45.51      -10.07    126.51 o 
   3  29   0      635.33      349.16    158.94 o 
   5  29   0       60.63      332.28    282.47 o 
   7  29   0       67.10      270.07    205.46 o 
   0  30   0      616.48      860.36    249.78 o 
   2  30   0    20229.67    19067.73    518.41 o 
   4  30   0      532.36      563.51    229.54 o 
   6  30   0    12650.09    11756.27    462.31 o 
   1  31   0     1640.19     2028.75    256.06 o 
   3  31   0      349.63      334.72    192.29 o 
   5  31   0     1709.77     1920.34    327.77 o 
   0  32   0      841.14      645.99    262.75 o 
   2  32   0       48.91      150.24    198.58 o 
   4  32   0       50.74      388.55    207.63 o 
   1  33   0      148.79       96.53    169.46 o 
   3  33   0       70.57      260.62    208.83 o 
   0  34   0     1155.29     1396.97    313.49 o 
   2  34   0       10.90      -48.16    197.95 o 
 -13   1   1      320.09       82.21    153.20 o 
 -11   1   1     3685.27     3748.44    292.54 o 
  -9   1   1      189.00      185.88     81.22 o 
  -7   1   1     8062.90     8274.33    134.75 o 
  -5   1   1     1175.24     1376.77     57.93 o 
  -3   1   1    62747.86    61256.51    311.24 o 
  -1   1   1     9785.57    10404.15     72.58 o 
   1   1   1    57079.42    58451.48    219.46 o 
   3   1   1     2762.07     3105.22     55.79 o 
   5   1   1    16277.86    14537.97    136.39 o 
   7   1   1    10307.52    10110.73    140.68 o 
   9   1   1     7314.86     7166.34    162.91 o 
  11   1   1      149.22      432.13    165.94 o 
  13   1   1      968.20      918.28    264.19 o 
 -14   2   1       88.25      -46.58    203.33 o 
 -12   2   1      449.99      635.04    150.99 o 
 -10   2   1      802.50      987.57    146.11 o 
  -8   2   1     8877.02     8519.94    147.98 o 
  -6   2   1       34.48      -39.81     43.58 o 
  -4   2   1     2116.16     2152.43    120.38 o 
  -2   2   1      647.48      879.43     64.97 o 
   0   2   1    12642.46    11722.57     86.72 o 
   2   2   1     4350.69     4465.05     50.76 o 
   4   2   1      296.89      442.03     37.55 o 
   6   2   1    10092.66     9944.02    129.16 o 
   8   2   1     1212.84     1157.17     74.00 o 
  10   2   1     1788.94     2003.07    167.57 o 
  12   2   1      302.65       95.83    206.76 o 
  14   2   1     1038.64      796.37    263.99 o 
 -13   3   1     1445.45     1115.29    190.24 o 
 -11   3   1      123.00       93.73    127.45 o 
  -9   3   1     1495.74     1477.99    100.58 o 
  -7   3   1       33.47       -5.19     49.57 o 
  -5   3   1     5316.99     5708.38     94.26 o 
  -3   3   1     4710.59     4670.59     69.99 o 
   1   3   1     4170.67     3468.19     40.21 o 
   3   3   1       63.00       57.12     29.96 o 
   5   3   1     4078.50     4004.82     83.49 o 
   7   3   1      530.66      609.50     62.52 o 
   9   3   1      839.04      946.13     95.34 o 
  11   3   1        7.63      -38.44    150.15 o 
  13   3   1       18.46      109.14    223.12 o 
 -14   4   1     2441.83     1730.13    684.68 o 
 -12   4   1      859.16      816.89    156.00 o 
 -10   4   1     3426.20     3335.20    171.62 o 
  -8   4   1     2486.49     2565.88    139.55 o 
  -6   4   1      799.88      834.56     58.47 o 
  -4   4   1    22320.85    23517.46    172.75 o 
  -2   4   1    14182.99    12391.16    141.40 o 
   0   4   1    10256.06    11887.63    106.76 o 
   2   4   1     4603.09     5586.24     61.15 o 
   4   4   1    24138.01    24027.45    194.28 o 
   6   4   1    18079.03    18816.40    183.94 o 
   8   4   1     4175.80     4240.73    149.92 o 
  10   4   1     2344.12     2522.03    224.30 o 
  12   4   1     3682.77     3743.10    271.74 o 
  14   4   1     1165.56      798.03    244.33 o 
 -13   5   1       19.32      -44.60    173.36 o 
 -11   5   1     4001.21     4246.27    323.67 o 
  -9   5   1       33.75      -80.08     80.08 o 
  -7   5   1     2325.10     2579.96     93.19 o 
  -5   5   1       49.66      -37.61     37.61 o 
  -3   5   1     7412.30     7847.34     90.42 o 
  -1   5   1     2601.61     2988.83     81.19 o 
   1   5   1     9644.41    10737.94     83.42 o 
   3   5   1      202.03      194.07     32.49 o 
   5   5   1    14887.57    14983.99    150.80 o 
   7   5   1     2126.07     2108.14     84.29 o 
   9   5   1     8090.75     8762.38    204.19 o 
  11   5   1       54.25      228.52    162.93 o 
  13   5   1     2225.57     1985.43    431.46 o 
 -14   6   1        7.42      -94.70    205.82 o 
 -12   6   1     2219.61     2075.67    223.76 o 
 -10   6   1      246.44       40.97    103.48 o 
  -8   6   1     4583.59     4068.75    205.56 o 
  -6   6   1       46.95       33.03     44.15 o 
  -4   6   1     2219.02     1784.35     96.39 o 
  -2   6   1      740.25      743.62     48.18 o 
   0   6   1    10119.49    10577.66     93.90 o 
   2   6   1     2043.10     2309.48     69.90 o 
   4   6   1      969.34     1022.67     51.77 o 
   6   6   1     3663.58     3585.04    114.42 o 
   8   6   1      393.63      307.85     66.18 o 
  10   6   1     2126.82     2414.63    224.99 o 
  12   6   1       17.10     -123.54    162.62 o 
  14   6   1     1097.61     1160.49    279.75 o 
 -13   7   1     2918.01     2958.22    658.43 o 
 -11   7   1      428.82      368.11    123.95 o 
  -9   7   1     7358.55     8061.97    200.38 o 
  -7   7   1     3744.70     3768.49    272.05 o 
  -5   7   1    19027.70    18192.88    179.68 o 
  -3   7   1     1152.22     1387.97     52.14 o 
  -1   7   1    77800.16    76629.69    500.32 o 
   1   7   1    49262.61    50511.56    250.84 o 
   3   7   1    10743.38     9083.63     95.77 o 
   5   7   1      209.82      286.51     46.75 o 
   7   7   1    32035.61    30744.45    261.95 o 
   9   7   1    13332.66    13301.91    267.56 o 
  11   7   1     2122.96     2117.31    223.81 o 
  13   7   1      124.45      -60.08    179.95 o 
 -14   8   1     2192.00     1604.88    294.32 o 
 -12   8   1     1184.51     1423.75    208.67 o 
 -10   8   1     8647.48     8732.17    247.76 o 
  -8   8   1     2110.15     2193.55    110.01 o 
  -6   8   1     1574.48     1483.65     76.68 o 
  -4   8   1    23815.24    23336.62    195.99 o 
  -2   8   1    13686.52    12574.31    118.75 o 
   0   8   1     6412.78     5879.72     83.32 o 
   2   8   1    14752.94    14105.26    121.85 o 
   4   8   1    35939.73    34694.24    229.34 o 
   6   8   1    11235.55    10516.73    147.26 o 
   8   8   1     4925.75     5493.53    146.18 o 
  10   8   1     6091.23     5701.65    238.62 o 
  12   8   1     6908.68     6295.80    627.45 o 
  14   8   1      729.69      439.30    255.30 o 
 -13   9   1     1384.44     1488.38    342.70 o 
 -11   9   1     2675.76     2479.67    178.71 o 
  -9   9   1     5051.15     5307.59    180.77 o 
  -7   9   1      120.62      152.69     56.74 o 
  -5   9   1     7749.00     7426.03    125.80 o 
  -3   9   1    18070.89    17241.61    153.16 o 
  -1   9   1     5535.44     4445.16     98.16 o 
   1   9   1     8678.50     8915.48    104.10 o 
   3   9   1     8537.76     8097.02    132.76 o 
   5   9   1     2640.25     2733.74     98.94 o 
   7   9   1     2821.36     2703.96     96.58 o 
   9   9   1       93.06     -105.01    105.01 o 
  11   9   1     3321.47     3147.42    248.79 o 
  13   9   1      148.52      281.33    189.35 o 
 -12  10   1      124.59       17.15    167.69 o 
 -10  10   1     3638.00     3778.91    229.33 o 
  -8  10   1       91.29       75.15     79.83 o 
  -6  10   1     2169.06     2017.73     81.24 o 
  -4  10   1       30.55       70.90     40.10 o 
  -2  10   1     4863.64     4266.37     88.48 o 
   0  10   1      534.33      579.16     45.48 o 
   2  10   1    12752.59    13454.68    117.63 o 
   4  10   1     2600.18     2678.57     82.88 o 
   6  10   1       34.31       67.59     53.41 o 
   8  10   1     2452.91     2530.79    147.61 o 
  10  10   1     1217.79     1231.67    158.86 o 
  12  10   1     2385.25     2381.04    248.66 o 
 -13  11   1      679.65      737.81    195.94 o 
 -11  11   1      656.16      525.49    133.90 o 
  -9  11   1      200.45      179.09    105.01 o 
  -7  11   1     3585.02     3565.87    152.19 o 
  -5  11   1      431.39      515.92     55.93 o 
  -3  11   1     4882.90     4640.03     94.78 o 
  -1  11   1      892.65      972.71     77.61 o 
   1  11   1     8319.93     8903.21    108.23 o 
   3  11   1      780.27      846.79     54.46 o 
   5  11   1     4535.00     4302.82    100.56 o 
   7  11   1      917.79      943.51     76.02 o 
   9  11   1      217.94      298.96    123.12 o 
  11  11   1       37.27      110.77    172.62 o 
  13  11   1       58.41      -14.86    172.85 o 
 -12  12   1      761.14      809.88    198.35 o 
 -10  12   1      115.88        3.39    111.43 o 
  -8  12   1     5877.59     5910.62    179.69 o 
  -6  12   1      157.46      176.06     55.65 o 
  -4  12   1     3446.97     3337.03     97.84 o 
  -2  12   1     1470.66     1432.51     62.30 o 
   0  12   1     8447.22     8747.73    116.29 o 
   2  12   1     4205.36     4616.19     90.41 o 
   4  12   1      438.33      429.30     53.70 o 
   6  12   1     1363.95     1467.01     73.45 o 
   8  12   1        8.64        1.51     90.56 o 
  10  12   1     1276.85     1032.50    155.68 o 
  12  12   1      161.28      178.88    181.03 o 
 -13  13   1     2184.01     1804.13    245.43 o 
 -11  13   1       44.26      201.47    161.57 o 
  -9  13   1     1769.18     1871.00    148.50 o 
  -7  13   1      140.39       76.95     79.22 o 
  -5  13   1    13599.46    13402.77    152.62 o 
  -3  13   1     1436.50     1322.28     65.96 o 
  -1  13   1    11288.70    11824.12    160.26 o 
   1  13   1      131.73      127.01     41.22 o 
   3  13   1    28570.39    29918.56    229.14 o 
   5  13   1      224.29      103.21     59.17 o 
   7  13   1     6948.67     6902.43    205.19 o 
   9  13   1       81.18      -56.33    118.91 o 
  11  13   1     4412.49     3789.50    289.19 o 
  13  13   1        2.60     -223.58    223.58 o 
 -12  14   1      942.30      731.58    197.49 o 
 -10  14   1     7884.84     8389.63    302.97 o 
  -8  14   1     5653.58     5887.87    249.55 o 
  -6  14   1    15083.48    15410.87    184.49 o 
  -4  14   1     4451.86     4627.77    141.86 o 
  -2  14   1    24272.59    22978.42    206.51 o 
   0  14   1    14320.51    14101.42    157.81 o 
   2  14   1    31486.25    30561.26    233.41 o 
   4  14   1    15158.49    14906.85    168.58 o 
   6  14   1    13657.82    13828.76    188.52 o 
   8  14   1    14310.55    14233.24    287.43 o 
  10  14   1     5617.23     5293.61    262.84 o 
  12  14   1     6427.95     5239.66    641.58 o 
 -13  15   1     1083.28      947.33    225.54 o 
 -11  15   1     2104.30     2250.83    238.24 o 
  -9  15   1     2416.23     2439.48    167.28 o 
  -7  15   1     3549.02     3965.36    146.77 o 
  -5  15   1     6794.71     6773.67    137.71 o 
  -3  15   1    10600.98    10320.76    147.86 o 
  -1  15   1    16527.47    15656.95    170.89 o 
   1  15   1    13001.61    12151.72    145.81 o 
   3  15   1     2466.16     2617.40     94.28 o 
   5  15   1     6431.66     6155.85    128.90 o 
   7  15   1     4497.36     4690.73    200.99 o 
   9  15   1     4525.02     4657.99    238.11 o 
  11  15   1      330.49      307.49    189.84 o 
 -12  16   1     4317.95     4589.27    750.31 o 
 -10  16   1      475.54      388.80    167.64 o 
  -8  16   1    11731.82    11746.16    251.06 o 
  -6  16   1      781.56      884.65    116.16 o 
  -4  16   1    20331.18    19347.67    210.88 o 
  -2  16   1     6989.72     6708.57    127.63 o 
   0  16   1    16443.43    15589.02    177.96 o 
   2  16   1     3221.70     3337.28    103.91 o 
   4  16   1     8295.75     8492.85    149.17 o 
   6  16   1    21849.94    21960.14    301.80 o 
   8  16   1     2452.38     2412.68    157.83 o 
  10  16   1     2902.32     2951.03    459.54 o 
  12  16   1     1773.15     1833.39    323.16 o 
 -11  17   1     1374.32     1405.52    210.27 o 
  -9  17   1       14.87      -50.77    126.41 o 
  -7  17   1     2889.68     3347.27    174.87 o 
  -5  17   1       54.87       98.44     70.42 o 
  -3  17   1     1193.74     1320.02     99.06 o 
  -1  17   1     1689.39     1857.32     84.24 o 
   1  17   1     6560.90     6289.04    120.64 o 
   3  17   1        0.04      -11.54     53.87 o 
   5  17   1     4347.68     4613.08    152.77 o 
   7  17   1     1991.29     2037.10    137.73 o 
   9  17   1     3646.23     3855.76    320.69 o 
  11  17   1        1.79       93.63    228.21 o 
 -12  18   1       60.84      111.13    167.74 o 
 -10  18   1       45.99       50.37    146.08 o 
  -8  18   1      519.22      579.85    129.55 o 
  -6  18   1       27.33       -3.46     92.33 o 
  -4  18   1      926.65      840.69     89.23 o 
  -2  18   1        0.28       26.39     58.39 o 
   0  18   1      282.73      284.25     57.09 o 
   2  18   1      240.54      321.05     56.97 o 
   4  18   1      166.34      183.90     63.88 o 
   6  18   1      558.53      522.46    112.24 o 
   8  18   1      197.72      296.23    120.93 o 
  10  18   1      235.20      -71.99    166.57 o 
  12  18   1       22.25      -25.26    242.42 o 
 -11  19   1       57.70      -45.59    156.87 o 
  -9  19   1       76.31      167.24    139.31 o 
  -7  19   1     2401.42     2393.48    165.74 o 
  -5  19   1       35.15       30.03     96.32 o 
  -3  19   1     1247.69     1217.73     94.00 o 
  -1  19   1     1440.35     1379.09     88.20 o 
   1  19   1     1846.37     2071.65     92.78 o 
   3  19   1      287.62      296.28     64.92 o 
   5  19   1       12.41       71.18     85.83 o 
   7  19   1      250.73      328.72    106.30 o 
   9  19   1     1186.67      932.70    152.51 o 
  11  19   1      268.99      107.00    230.90 o 
 -10  20   1      220.32      -49.35    147.19 o 
  -8  20   1     2891.09     2677.74    203.26 o 
  -6  20   1     1589.13     1392.31    182.74 o 
  -4  20   1     1259.05     1415.94    154.60 o 
  -2  20   1      111.09      106.94     71.19 o 
   0  20   1     3414.65     3179.36    117.69 o 
   2  20   1        5.54       58.21     72.13 o 
   4  20   1      370.42      384.75     92.15 o 
   6  20   1     2724.86     2805.89    152.22 o 
   8  20   1       48.15      119.18    125.31 o 
  10  20   1     1099.89     1388.29    223.06 o 
 -11  21   1     5354.13     4839.82    627.61 o 
  -9  21   1       77.42       82.00    141.60 o 
  -7  21   1    10126.49     9989.21    314.72 o 
  -5  21   1      103.39      120.83    105.90 o 
  -3  21   1    15351.06    15178.52    289.85 o 
  -1  21   1        1.33       43.57     89.44 o 
   1  21   1    11431.23    11692.12    208.89 o 
   3  21   1       43.93       40.73     84.73 o 
   5  21   1     9108.94     9156.35    233.45 o 
   7  21   1      468.55      499.06    129.47 o 
   9  21   1     4685.12     4146.75    293.17 o 
  11  21   1      227.30      256.33    310.81 o 
 -10  22   1     4814.62     4639.11    515.21 o 
  -8  22   1     8747.02     8272.80    317.57 o 
  -6  22   1     8406.37     8173.30    289.64 o 
  -4  22   1     7123.97     7133.71    235.69 o 
  -2  22   1    11522.17    11129.09    256.15 o 
   0  22   1    14935.23    14284.86    252.44 o 
   2  22   1    17333.79    16503.23    271.07 o 
   4  22   1     6633.41     6860.19    206.24 o 
   6  22   1     8210.17     7989.88    232.60 o 
   8  22   1     6800.88     6866.01    591.93 o 
  10  22   1     5141.19     4893.10    499.22 o 
  -9  23   1      872.42     1003.78    181.15 o 
  -7  23   1     1639.43     1823.29    189.58 o 
  -5  23   1     2234.94     2230.96    189.26 o 
  -3  23   1     6342.81     6612.24    234.44 o 
  -1  23   1     3850.62     4344.37    226.97 o 
   1  23   1     3403.49     3628.25    237.63 o 
   3  23   1     6267.15     5868.82    199.05 o 
   5  23   1     2744.88     2768.89    156.99 o 
   7  23   1     2670.13     2910.99    220.22 o 
   9  23   1      909.00     1097.34    353.64 o 
 -10  24   1     3606.33     3283.78    475.51 o 
  -8  24   1       54.42      137.31    154.41 o 
  -6  24   1     2754.56     2413.08    198.54 o 
  -4  24   1      287.19      272.88    132.02 o 
  -2  24   1     2753.67     3131.38    180.90 o 
   0  24   1      655.82      759.92    108.50 o 
   2  24   1     2952.44     3187.29    259.57 o 
   4  24   1      248.40      373.98    103.18 o 
   6  24   1        4.06     -119.38    133.78 o 
   8  24   1     1078.82     1224.07    225.52 o 
  10  24   1       81.54      213.02    217.05 o 
  -9  25   1      278.19      280.77    172.16 o 
  -7  25   1        4.99     -135.87    135.87 o 
  -5  25   1     2710.91     2620.45    215.56 o 
  -3  25   1     3879.48     4595.94    248.34 o 
  -1  25   1     1039.39     1209.12    164.45 o 
   1  25   1        2.68      -86.85     86.85 o 
   3  25   1     3158.14     2998.87    167.48 o 
   5  25   1     1994.50     2321.49    211.66 o 
   7  25   1      614.22      622.80    209.97 o 
   9  25   1      411.77      276.15    213.39 o 
  -8  26   1       54.96      173.85    152.60 o 
  -6  26   1     1270.00     1337.19    189.06 o 
  -4  26   1      361.99      191.84    136.30 o 
  -2  26   1     1611.25     2054.87    187.61 o 
   0  26   1      113.34      -14.25    103.60 o 
   2  26   1     1784.29     1898.39    210.49 o 
   4  26   1     1357.37     1154.33    149.94 o 
   6  26   1     1255.71     1327.58    190.84 o 
   8  26   1     1054.54     1358.10    252.84 o 
  -7  27   1       21.52      175.66    162.98 o 
  -5  27   1      514.68      315.05    151.37 o 
  -3  27   1     1394.10     1572.54    182.66 o 
  -1  27   1       31.20       19.74    133.23 o 
   1  27   1       11.97       69.32    109.62 o 
   3  27   1      422.20      489.98    126.14 o 
   5  27   1     1578.93     1435.55    194.95 o 
   7  27   1      585.06      973.70    347.08 o 
  -8  28   1       21.64       38.71    163.98 o 
  -6  28   1      849.98      831.35    176.17 o 
  -4  28   1     1931.17     1942.66    204.11 o 
  -2  28   1     1439.10     1741.94    216.06 o 
   0  28   1        9.25      140.22    140.07 o 
   2  28   1     1316.96     1647.64    162.15 o 
   4  28   1     2274.42     2196.82    213.81 o 
   6  28   1      259.82      205.86    193.85 o 
   8  28   1      178.34       36.61    242.05 o 
  -7  29   1       87.25       27.38    161.14 o 
  -5  29   1     6898.45     7513.49    339.71 o 
  -3  29   1       50.72      -59.54    142.29 o 
  -1  29   1    13422.88    12775.10    327.39 o 
   1  29   1     1118.19     1377.48    217.08 o 
   3  29   1     7438.03     8291.97    682.28 o 
   5  29   1      246.94      375.24    190.66 o 
   7  29   1     6404.99     6225.79    483.67 o 
  -6  30   1      217.39      262.96    166.34 o 
  -4  30   1     5481.45     5463.40    539.42 o 
  -2  30   1      950.87     1029.35    188.19 o 
   0  30   1      728.14      850.08    215.79 o 
   2  30   1      429.34      604.35    207.54 o 
   4  30   1     1133.84     1058.27    234.93 o 
   6  30   1     1690.08     1336.46    303.62 o 
  -5  31   1      195.94      240.27    164.08 o 
  -3  31   1     1959.80     1865.82    219.69 o 
  -1  31   1      146.68      251.44    166.01 o 
   1  31   1     1307.50     1133.22    231.29 o 
   3  31   1      586.38      682.16    205.19 o 
   5  31   1     1836.64     1448.74    302.37 o 
  -4  32   1       12.12      107.26    163.10 o 
  -2  32   1      384.04      294.70    173.30 o 
   0  32   1       16.74      157.70    161.19 o 
   2  32   1        5.87        3.91    182.18 o 
   4  32   1      468.07      277.83    275.22 o 
  -3  33   1       78.64     -144.83    273.89 o 
  -1  33   1      658.35      585.59    215.08 o 
   1  33   1       30.63     -243.98    243.98 o 
   3  33   1      225.78      224.96    273.21 o 
  -2  34   1     1039.08      917.69    248.84 o 
   0  34   1     4686.49     5290.33    595.84 o 
   2  34   1     1920.47     1448.44    366.26 o 
 -14   0   2    13269.15    15868.13    835.68 o 
 -12   0   2     1683.26     1197.02    328.16 o 
 -10   0   2    14294.81    15336.52    475.69 o 
  -8   0   2    32676.47    34155.28    561.73 o 
  -6   0   2    76801.16    80449.83    671.89 o 
  -4   0   2     5300.07     5274.60    118.30 o 
  -2   0   2    66615.29    62966.23    598.66 o 
   0   0   2     8262.71     8363.55    224.14 o 
   2   0   2   248243.03   285847.78   1914.32 o 
   4   0   2     1048.18      985.69     58.98 o 
   6   0   2    36627.68    36115.66    391.55 o 
   8   0   2     2750.03     2555.10    213.70 o 
  10   0   2    32524.15    33283.76    706.34 o 
  12   0   2     1407.84     1383.79    368.68 o 
 -13   1   2     1871.79     1898.90    204.40 o 
 -11   1   2       48.72      -85.57    121.30 o 
  -9   1   2     6176.93     6260.68    200.41 o 
  -7   1   2      246.30      225.08     55.01 o 
  -5   1   2     3850.95     3694.12     90.28 o 
  -3   1   2        8.02       31.69     26.71 o 
  -1   1   2    16364.55    17617.68    147.84 o 
   1   1   2     2208.39     2290.07     33.91 o 
   3   1   2     4592.89     4910.11     63.28 o 
   5   1   2     8669.24     8939.75    110.80 o 
   7   1   2     1396.06     1272.46     68.45 o 
   9   1   2       94.51      241.01     87.66 o 
  11   1   2       46.60      160.76    151.01 o 
  13   1   2     1553.59     1513.28    400.64 o 
 -14   2   2      909.38      812.21    224.18 o 
 -12   2   2      339.87      363.55    147.13 o 
 -10   2   2     7413.79     7786.92    231.31 o 
  -8   2   2      791.31      723.01     85.36 o 
  -6   2   2      880.99      812.40     59.77 o 
  -4   2   2     9474.89    10014.41    110.31 o 
  -2   2   2    40028.93    42281.29    213.91 o 
   0   2   2     1559.78     1524.94     38.77 o 
   2   2   2     3285.53     2908.92     44.47 o 
   4   2   2    12403.47    12906.83    133.79 o 
   6   2   2     2981.36     2850.17    133.92 o 
   8   2   2     2905.59     2895.89     98.20 o 
  10   2   2     1271.48     1563.72    193.81 o 
  12   2   2      814.89      899.78    198.42 o 
 -13   3   2     1460.93     1325.12    181.80 o 
 -11   3   2      219.21      346.23    133.41 o 
  -9   3   2     3154.29     3051.57    133.85 o 
  -7   3   2     1242.52     1232.67     72.74 o 
  -5   3   2     5375.18     5526.17     93.76 o 
  -3   3   2     7075.69     6447.03     70.16 o 
  -1   3   2    21343.91    19178.24    107.78 o 
   1   3   2     1001.46     1165.55     32.80 o 
   3   3   2    11670.30    11262.71     87.03 o 
   5   3   2     2738.84     2874.22     75.84 o 
   7   3   2      863.23      928.78     65.53 o 
   9   3   2       35.63      133.78     96.38 o 
  11   3   2      292.33      170.25    179.95 o 
  13   3   2      594.47      167.10    329.28 o 
 -14   4   2       31.96       77.33    191.13 o 
 -12   4   2     2489.24     2404.81    258.70 o 
 -10   4   2        1.85      -27.47     95.37 o 
  -8   4   2     2865.38     2818.93    113.56 o 
  -6   4   2     1143.99     1034.98     60.45 o 
  -4   4   2     5547.65     5443.63     81.87 o 
  -2   4   2     5615.56     5663.33     78.63 o 
   0   4   2       32.32       42.13     21.51 o 
   2   4   2     1417.69     1871.74     51.83 o 
   4   4   2       14.03       19.71     24.23 o 
   6   4   2     1711.93     1763.30     73.56 o 
   8   4   2      224.77      279.36     84.98 o 
  10   4   2       12.67       22.58    138.48 o 
  12   4   2      103.11      340.27    183.40 o 
  14   4   2      138.22      390.67    361.18 o 
 -13   5   2      509.39      476.36    166.01 o 
 -11   5   2     1890.09     2306.34    212.54 o 
  -9   5   2     1152.23     1262.68    109.27 o 
  -7   5   2     8559.56     8199.65    135.54 o 
  -5   5   2       67.72      144.94     40.93 o 
  -3   5   2     2738.86     2978.63     57.73 o 
  -1   5   2       47.81       79.41     22.78 o 
   1   5   2     8098.42     7906.72     81.62 o 
   3   5   2       27.49       84.91     27.11 o 
   5   5   2      923.38     1008.64     58.51 o 
   7   5   2      129.83      135.73     55.38 o 
   9   5   2       65.56        8.96     91.85 o 
  11   5   2     1219.68     1386.50    228.32 o 
  13   5   2      282.57      115.92    225.85 o 
 -14   6   2      486.08      558.71    219.15 o 
 -12   6   2     8060.27     8559.93    359.41 o 
 -10   6   2     1562.87     1724.41    142.32 o 
  -8   6   2     6100.79     6541.90    157.52 o 
  -6   6   2      105.68      141.70     46.84 o 
  -4   6   2    62326.43    60453.84    481.87 o 
  -2   6   2     6136.70     5546.07     71.75 o 
   0   6   2     2362.41     2713.22     53.60 o 
   2   6   2      656.30      636.03     37.46 o 
   4   6   2    53963.56    53501.22    301.82 o 
   6   6   2     2236.92     2409.72     84.44 o 
   8   6   2    11367.42    11318.07    305.99 o 
  10   6   2      196.75      102.27    152.85 o 
  12   6   2     7122.78     6764.61    555.82 o 
 -13   7   2       90.11      217.97    157.46 o 
 -11   7   2     1020.01      862.47    149.67 o 
  -9   7   2     1621.58     1750.71    121.38 o 
  -7   7   2     2033.21     2027.47     82.16 o 
  -5   7   2      110.42       78.56     41.14 o 
  -3   7   2    14418.58    15124.69    132.64 o 
  -1   7   2     7510.32     6989.43     79.55 o 
   1   7   2    20052.44    19312.58    121.20 o 
   3   7   2     2501.61     2783.06    107.19 o 
   5   7   2     5994.77     5893.00    105.27 o 
   7   7   2     4998.96     4816.54    149.70 o 
   9   7   2     2895.74     3006.52    217.61 o 
  11   7   2      516.01      712.94    187.54 o 
  13   7   2      305.82      139.11    249.32 o 
 -12   8   2     9285.97     9608.71    419.18 o 
 -10   8   2     1204.81     1229.62    129.93 o 
  -8   8   2    17313.78    17895.33    236.12 o 
  -6   8   2       89.39       98.30     47.67 o 
  -4   8   2    82843.84    83000.75    570.13 o 
  -2   8   2     2027.55     1829.09    138.63 o 
   0   8   2    27070.88    26650.49    179.06 o 
   2   8   2     5363.99     5273.36     74.54 o 
   4   8   2    63957.16    62516.25    357.75 o 
   6   8   2      407.54      476.11     55.32 o 
   8   8   2    27742.67    28308.85    332.29 o 
  10   8   2      508.55      476.53    161.95 o 
  12   8   2     7397.94     7434.57    466.89 o 
 -13   9   2       16.87      194.48    187.66 o 
 -11   9   2     8676.14     9623.40    314.64 o 
  -9   9   2      967.41     1018.68    109.72 o 
  -7   9   2     3586.77     3828.11    125.70 o 
  -5   9   2     4470.83     4688.24     96.04 o 
  -3   9   2     7801.90     8384.55    107.75 o 
  -1   9   2      843.64      718.35     45.35 o 
   1   9   2     1170.76     1272.33     60.26 o 
   3   9   2      256.63      378.84     40.62 o 
   5   9   2     4631.84     4888.37    107.37 o 
   7   9   2       20.00       24.61     62.83 o 
   9   9   2        8.74       76.05    111.26 o 
  11   9   2     3360.01     3430.31    565.66 o 
  13   9   2        3.87      229.35    245.46 o 
 -12  10   2       22.44      197.79    150.61 o 
 -10  10   2     4428.61     4490.92    492.58 o 
  -8  10   2       23.35      -33.44     68.84 o 
  -6  10   2     3977.70     4103.92    116.02 o 
  -4  10   2        1.02       83.91     43.39 o 
  -2  10   2     4113.02     4814.16     97.38 o 
   0  10   2        6.29      -19.77     36.37 o 
   2  10   2     4243.89     4531.50     78.36 o 
   4  10   2        0.92       25.09     43.32 o 
   6  10   2       32.40       36.17     59.18 o 
   8  10   2      475.18      376.56     89.12 o 
  10  10   2      792.39      648.82    173.20 o 
  12  10   2       11.10      144.62    436.11 o 
 -13  11   2      195.86      285.53    184.14 o 
 -11  11   2      942.99     1062.78    184.84 o 
  -9  11   2        2.76       50.35     93.88 o 
  -7  11   2      544.73      505.94     73.51 o 
  -5  11   2     1776.38     1644.47     69.01 o 
  -3  11   2     2357.76     2426.23    136.32 o 
  -1  11   2       32.18       38.41     43.25 o 
   1  11   2       25.21       26.00     36.02 o 
   3  11   2     1155.91     1146.09     62.40 o 
   5  11   2     7076.30     7097.09    146.14 o 
   7  11   2        3.18       -2.28     68.20 o 
   9  11   2      218.95      262.27    117.56 o 
  11  11   2      346.69      477.16    231.01 o 
  13  11   2       69.90      139.60    244.05 o 
 -12  12   2      165.98      -20.94    147.52 o 
 -10  12   2     4051.31     4129.24    421.34 o 
  -8  12   2     2742.92     3047.48    175.15 o 
  -6  12   2     2120.31     2125.43     85.02 o 
  -4  12   2     4823.27     4472.58    109.44 o 
  -2  12   2     3575.89     4068.54    105.96 o 
   0  12   2      164.75      140.15     45.27 o 
   2  12   2    15887.03    15787.57    145.76 o 
   4  12   2      334.92      458.96     59.05 o 
   6  12   2       43.75       66.52     62.15 o 
   8  12   2     2225.33     2534.05    171.84 o 
  10  12   2     4366.65     4745.95    530.14 o 
  12  12   2        3.87       97.05    229.33 o 
 -13  13   2      629.85      893.56    322.40 o 
 -11  13   2     1283.94     1085.47    199.02 o 
  -9  13   2      170.12      204.81    106.46 o 
  -7  13   2     2225.25     2056.37    100.72 o 
  -5  13   2     3676.61     3510.84    161.89 o 
  -3  13   2     1090.89     1056.74     66.75 o 
  -1  13   2     1819.26     1674.66     80.25 o 
   1  13   2     2260.76     2589.74     82.06 o 
   3  13   2     3537.61     3749.15     97.70 o 
   5  13   2      667.54      706.51     70.97 o 
   7  13   2       19.95       70.50     80.53 o 
   9  13   2        3.66      -30.32    113.84 o 
  11  13   2        7.86     -208.94    212.82 o 
  13  13   2      432.96      326.11    265.75 o 
 -12  14   2      410.55      512.89    194.10 o 
 -10  14   2     2447.55     2541.74    202.24 o 
  -8  14   2       23.26      -38.77     83.34 o 
  -6  14   2     7465.92     7133.95    162.81 o 
  -4  14   2     2767.82     2945.74    101.22 o 
  -2  14   2    18240.78    17704.23    205.71 o 
   0  14   2    10098.43    10118.55    146.67 o 
   2  14   2    26563.78    24273.63    201.76 o 
   4  14   2     1021.59     1060.48     72.12 o 
   6  14   2     6391.65     6192.08    159.48 o 
   8  14   2     1570.19     1288.69    149.44 o 
  10  14   2     4082.10     3644.77    407.09 o 
  12  14   2      202.54     -187.59    235.81 o 
 -11  15   2     1548.68     1487.47    190.14 o 
  -9  15   2      104.23      122.30     99.18 o 
  -7  15   2      688.41      540.92    108.44 o 
  -5  15   2     2163.88     1995.58    113.05 o 
  -3  15   2    16262.86    15493.26    187.83 o 
  -1  15   2      221.72      238.69     60.46 o 
   1  15   2     2002.26     2037.95    131.52 o 
   3  15   2    16996.79    16187.92    194.91 o 
   5  15   2     2997.95     2658.24    139.75 o 
   7  15   2     1480.09     1546.92    176.32 o 
   9  15   2     1869.98     1920.46    204.31 o 
  11  15   2     1049.32     1541.56    284.44 o 
 -12  16   2      496.20      675.88    204.57 o 
 -10  16   2     2344.18     2079.53    169.76 o 
  -8  16   2     1838.22     1570.35    142.00 o 
  -6  16   2      889.26     1103.66    131.21 o 
  -4  16   2     4391.68     4417.04    135.82 o 
  -2  16   2    19409.33    18731.07    242.00 o 
   0  16   2     1153.64     1142.07     81.30 o 
   2  16   2     4235.63     4273.53    220.29 o 
   4  16   2     2450.48     2345.29     96.45 o 
   6  16   2     8382.76     8117.22    217.07 o 
   8  16   2      246.31      420.02    148.97 o 
  10  16   2     1312.65     1418.02    275.40 o 
  12  16   2      590.81      277.85    249.37 o 
 -11  17   2      439.13      455.48    168.73 o 
  -9  17   2     2857.05     2813.78    182.22 o 
  -7  17   2      800.63      590.40    129.20 o 
  -5  17   2     3493.73     3531.15    178.98 o 
  -3  17   2     6141.49     5392.20    196.29 o 
  -1  17   2    16933.07    15843.50    229.44 o 
   1  17   2     4246.86     4232.07    119.46 o 
   3  17   2       98.75      176.49     62.86 o 
   5  17   2      265.85      315.66     79.39 o 
   7  17   2     1786.78     1675.09    180.31 o 
   9  17   2      891.06      503.64    174.64 o 
  11  17   2      254.10      518.40    251.77 o 
 -12  18   2     2274.55     1931.62    252.15 o 
 -10  18   2     1755.45     1559.37    196.56 o 
  -8  18   2     6166.72     6044.85    375.75 o 
  -6  18   2      176.34      215.34    115.69 o 
  -4  18   2     1037.54     1090.11    103.82 o 
  -2  18   2    17373.22    16588.41    225.21 o 
   0  18   2     3790.24     3986.62    124.02 o 
   2  18   2      345.57      364.23     62.87 o 
   4  18   2      223.80      300.85     76.69 o 
   6  18   2     4748.29     4893.07    176.83 o 
   8  18   2     5415.47     5705.15    305.25 o 
  10  18   2       36.60      -32.32    197.14 o 
 -11  19   2       75.07      -13.37    152.31 o 
  -9  19   2      763.18      668.82    156.78 o 
  -7  19   2        1.03     -111.18    111.18 o 
  -5  19   2     2876.66     2672.45    217.24 o 
  -3  19   2      155.71      190.98     86.06 o 
  -1  19   2     1139.90     1242.71     92.98 o 
   1  19   2      711.12      757.58     71.60 o 
   3  19   2     1040.44     1086.43     93.14 o 
   5  19   2       27.70      -15.56     89.88 o 
   7  19   2      194.45      101.69    124.83 o 
   9  19   2       64.36      228.15    181.03 o 
  11  19   2       36.33      -48.13    224.92 o 
 -10  20   2      719.13      868.74    172.93 o 
  -8  20   2     4608.38     4594.29    246.00 o 
  -6  20   2       10.32       24.35    128.38 o 
  -4  20   2     4111.13     4329.02    208.64 o 
  -2  20   2       40.74       95.16    122.73 o 
   0  20   2     2454.99     2862.01    125.56 o 
   2  20   2     1304.41     1275.38     94.19 o 
   4  20   2     4826.14     4885.31    268.28 o 
   6  20   2      134.93      105.39    118.17 o 
   8  20   2     3273.82     2889.14    205.91 o 
  10  20   2       17.51     -321.60    321.60 o 
 -11  21   2      233.65      239.13    191.03 o 
  -9  21   2      315.10      373.99    159.25 o 
  -7  21   2       61.27       89.44    194.69 o 
  -5  21   2     1932.23     1898.06    221.07 o 
  -3  21   2     1521.18     1956.55    163.70 o 
  -1  21   2      650.00      469.11    142.52 o 
   1  21   2      511.19      573.10    106.35 o 
   3  21   2      109.92       60.74     91.09 o 
   5  21   2      370.59      395.30    108.70 o 
   7  21   2       10.80      204.04    139.03 o 
   9  21   2      270.24      356.43    195.66 o 
  11  21   2        9.08     -124.01    194.95 o 
 -10  22   2     5223.29     4789.41    642.55 o 
  -8  22   2       89.18      147.02    137.92 o 
  -6  22   2    13741.07    13792.67    352.51 o 
  -4  22   2        1.86      153.99    121.03 o 
  -2  22   2    16866.76    16094.38    341.26 o 
   0  22   2     2484.33     2666.41    232.72 o 
   2  22   2    13550.39    13055.20    268.23 o 
   4  22   2       68.65      124.81     98.48 o 
   6  22   2    13080.38    13247.44    342.15 o 
   8  22   2     1866.18     1860.06    432.42 o 
  10  22   2     4727.85     4680.22    335.17 o 
  -9  23   2     3198.26     3232.25    331.14 o 
  -7  23   2      811.97      987.85    171.59 o 
  -5  23   2     1193.30     1378.54    251.44 o 
  -3  23   2      178.24       76.03    120.15 o 
  -1  23   2     2323.83     2782.22    249.82 o 
   1  23   2      438.67      409.44    102.31 o 
   3  23   2     4097.20     4236.09    324.76 o 
   5  23   2      324.15      441.23    127.94 o 
   7  23   2      292.14      538.84    157.82 o 
   9  23   2     1168.87     1407.28    251.01 o 
 -10  24   2     1560.15     1692.19    219.96 o 
  -8  24   2       41.71       36.17    146.86 o 
  -6  24   2     1399.18     1150.14    172.30 o 
  -4  24   2      218.35      193.75    128.58 o 
  -2  24   2     2426.37     2717.78    195.54 o 
   0  24   2      359.27      295.30    129.02 o 
   2  24   2     3852.67     3884.29    255.37 o 
   4  24   2        9.64      -60.67    110.79 o 
   6  24   2      740.40      523.27    198.99 o 
   8  24   2        0.15       17.76    197.34 o 
  -9  25   2     1017.39     1134.30    192.21 o 
  -7  25   2      221.51      168.10    150.62 o 
  -5  25   2       14.95      -55.13    176.61 o 
  -3  25   2       28.17      -20.21    126.12 o 
  -1  25   2      103.61      -65.16    134.87 o 
   1  25   2      402.07      222.05    115.19 o 
   3  25   2      465.92      622.52    133.57 o 
   5  25   2       49.79      -10.17    120.57 o 
   7  25   2      103.16      102.28    180.21 o 
   9  25   2        0.21       19.61    319.07 o 
  -8  26   2       19.43      236.04    164.30 o 
  -6  26   2     1534.17     1413.38    192.09 o 
  -4  26   2     5148.03     5224.97    428.66 o 
  -2  26   2     2762.53     2590.64    206.76 o 
   0  26   2       21.46     -119.40    138.49 o 
   2  26   2     4765.51     4917.58    335.59 o 
   4  26   2     6917.69     6914.44    284.36 o 
   6  26   2      259.16      495.65    178.74 o 
   8  26   2     1166.85     1184.64    309.90 o 
  -7  27   2     2052.18     2129.04    226.71 o 
  -5  27   2      127.37      -49.46    137.65 o 
  -3  27   2     1847.82     1959.63    241.98 o 
  -1  27   2        3.23      140.20    165.35 o 
   1  27   2     2910.74     3203.07    309.74 o 
   3  27   2      328.58      291.05    131.92 o 
   5  27   2      611.06      649.12    158.73 o 
   7  27   2       79.76      213.47    198.05 o 
  -6  28   2        1.96      230.28    158.18 o 
  -4  28   2     3058.24     2885.67    223.91 o 
  -2  28   2     1437.95     1540.91    209.02 o 
   0  28   2     6567.99     7832.43    400.00 o 
   2  28   2      475.62      449.21    140.38 o 
   4  28   2     2092.04     1908.06    194.41 o 
   6  28   2      662.32      551.63    214.88 o 
  -7  29   2      238.58      313.79    172.63 o 
  -5  29   2      529.39      234.46    159.50 o 
  -3  29   2       22.32      135.93    146.15 o 
  -1  29   2      232.84      248.94    157.55 o 
   1  29   2      771.20      794.91    214.59 o 
   3  29   2      786.18      600.05    152.62 o 
   5  29   2      234.59      141.96    141.67 o 
   7  29   2       76.55      -76.04    201.30 o 
  -6  30   2      835.26      733.70    183.47 o 
  -4  30   2    11696.21    11562.76    381.90 o 
  -2  30   2     1203.66     1184.74    196.33 o 
   0  30   2    14964.83    14709.90    582.08 o 
   2  30   2      856.36      601.34    156.70 o 
   4  30   2    13507.61    12393.31    379.65 o 
   6  30   2       82.50       66.03    202.34 o 
  -5  31   2       37.18     -110.30    155.95 o 
  -3  31   2     2248.34     2129.15    231.98 o 
  -1  31   2       10.41     -104.41    171.64 o 
   1  31   2      648.03      697.01    199.78 o 
   3  31   2      491.81      452.76    151.82 o 
   5  31   2       52.11     -101.06    213.04 o 
  -4  32   2      291.45      332.02    174.29 o 
  -2  32   2      501.74      960.57    195.33 o 
   0  32   2      839.04      989.69    226.65 o 
   2  32   2      330.38      430.07    205.71 o 
   4  32   2      239.49     -100.62    198.59 o 
  -1  33   2      332.14       67.45    166.47 o 
   1  33   2      127.18      163.60    202.88 o 
 -13   1   3     1356.49     1554.34    195.86 o 
 -11   1   3       13.30      -69.30    125.10 o 
  -9   1   3      892.26      960.85     97.44 o 
  -7   1   3      185.72      192.82     55.77 o 
  -5   1   3    12035.82    11999.45    141.86 o 
  -3   1   3     9882.45    10367.90     95.07 o 
  -1   1   3     1446.36     1197.69     55.25 o 
   1   1   3      292.57      374.28     29.10 o 
   3   1   3    25593.07    24475.85    153.07 o 
   5   1   3     7019.86     7175.99    100.57 o 
   7   1   3     3025.78     2999.48    159.32 o 
   9   1   3        7.01       44.27     82.74 o 
  11   1   3     6135.12     7149.85    610.38 o 
 -12   2   3      235.36      276.53    149.92 o 
 -10   2   3     2779.60     2981.47    144.08 o 
  -8   2   3      586.28      718.98     84.39 o 
  -6   2   3    22630.50    21606.48    212.46 o 
  -4   2   3     1210.08     1151.53     55.40 o 
  -2   2   3    16290.85    15995.53    134.10 o 
   0   2   3     3048.95     3199.18     97.39 o 
   2   2   3     5371.38     4929.79     67.06 o 
   4   2   3     2023.91     2362.37     63.12 o 
   6   2   3     1407.47     1263.29     87.57 o 
   8   2   3      671.91      728.32     93.16 o 
  10   2   3        3.29       -1.92    110.93 o 
  12   2   3      554.77      570.09    353.85 o 
 -13   3   3       60.09       16.27    158.20 o 
 -11   3   3     1514.23     1552.31    179.87 o 
  -9   3   3      726.02      589.57     92.15 o 
  -7   3   3     3210.53     3463.53    170.34 o 
  -5   3   3       15.12       31.78     42.59 o 
  -3   3   3     4543.16     4915.86     72.71 o 
  -1   3   3     1189.45     1396.81     61.38 o 
   1   3   3    10629.97    11234.41     91.50 o 
   3   3   3        4.21       49.75     25.74 o 
   5   3   3      284.12      309.82     36.59 o 
   7   3   3      404.85      349.37     78.63 o 
   9   3   3     1181.06     1367.70    124.87 o 
  11   3   3       62.61       83.54    275.18 o 
  13   3   3       36.16      103.19    339.06 o 
 -12   4   3     3739.87     3696.60    275.08 o 
 -10   4   3     1340.07     1539.96    136.41 o 
  -8   4   3     6798.17     6663.27    166.77 o 
  -6   4   3     3528.95     3752.32    105.83 o 
  -4   4   3    12981.16    12969.04    144.09 o 
  -2   4   3    15903.43    16697.80    124.64 o 
   0   4   3    32971.41    32802.08    346.68 o 
   2   4   3     7310.13     7522.85     89.15 o 
   4   4   3     5411.23     5141.53     88.21 o 
   6   4   3     8261.02     8464.22    167.82 o 
   8   4   3     4637.72     4915.20    178.26 o 
  10   4   3     1592.95     1536.21    185.47 o 
  12   4   3      218.54      692.89    383.30 o 
 -13   5   3     1420.21     1153.77    189.48 o 
 -11   5   3      278.05      297.61    134.95 o 
  -9   5   3     9291.31     9440.62    207.92 o 
  -7   5   3     1261.44     1350.40     88.04 o 
  -5   5   3     5727.67     5783.70    109.18 o 
  -3   5   3     2219.41     2133.85     64.96 o 
  -1   5   3    14318.12    14541.13    155.01 o 
   1   5   3    14360.15    15004.07    126.00 o 
   3   5   3    12273.71    13026.68    112.71 o 
   5   5   3       74.71       74.78     46.98 o 
   7   5   3     1900.54     1840.93    123.97 o 
   9   5   3      473.70      531.85    118.86 o 
  11   5   3     3949.52     3888.42    353.01 o 
  13   5   3       31.23      -29.48    336.60 o 
 -12   6   3      296.81      263.79    147.27 o 
 -10   6   3     3921.48     4148.69    186.56 o 
  -8   6   3        2.99      -68.63     68.63 o 
  -6   6   3     6050.29     5941.64    124.71 o 
  -4   6   3      310.93      278.97     42.58 o 
  -2   6   3    11546.73    10906.44    100.60 o 
   0   6   3      395.50      492.24     33.29 o 
   2   6   3     5745.07     5765.44     78.00 o 
   4   6   3      924.16      889.08     52.30 o 
   6   6   3     1893.15     1784.54     89.80 o 
   8   6   3      147.46      220.89     82.33 o 
  10   6   3      399.79      504.86    156.23 o 
  12   6   3     1301.32     1639.34    400.62 o 
 -13   7   3      116.35      283.34    163.83 o 
 -11   7   3     2097.82     2120.87    224.97 o 
  -9   7   3       58.79       42.36     78.67 o 
  -7   7   3     6241.40     6196.21    194.07 o 
  -5   7   3     7849.04     7882.72    123.60 o 
  -3   7   3     3065.82     2897.28     74.91 o 
  -1   7   3     1488.33     1548.48     51.01 o 
   1   7   3    13876.69    12286.60    115.90 o 
   3   7   3    19412.62    18526.87    154.15 o 
   5   7   3    10935.31    10595.87    136.94 o 
   7   7   3      288.42      432.21     78.86 o 
   9   7   3     9268.48     9413.72    264.71 o 
  11   7   3     2619.24     2772.07    304.29 o 
  13   7   3     3054.54     2901.42    526.19 o 
 -12   8   3     6361.38     6844.94    460.53 o 
 -10   8   3     1142.18     1133.39    127.82 o 
  -8   8   3     9509.55     9383.40    192.09 o 
  -6   8   3     5458.10     5401.88    118.49 o 
  -4   8   3    29118.07    27794.63    220.06 o 
  -2   8   3     8893.96     8382.84    106.41 o 
   0   8   3    26573.47    26040.86    188.56 o 
   2   8   3    16432.03    16315.81    158.51 o 
   4   8   3    13865.82    12878.01    140.57 o 
   6   8   3     5149.78     4979.64    134.75 o 
   8   8   3     4287.02     4310.17    177.94 o 
  10   8   3     4222.85     3880.94    247.07 o 
  12   8   3      631.57      461.98    341.57 o 
 -13   9   3      158.41      197.79    168.40 o 
 -11   9   3     1593.73     1522.21    178.52 o 
  -9   9   3     1786.68     1694.69    131.70 o 
  -7   9   3     4705.04     4911.54    146.50 o 
  -5   9   3      155.11      170.93     50.75 o 
  -3   9   3    20232.31    19281.47    189.56 o 
  -1   9   3     6633.26     6156.81    104.22 o 
   1   9   3     5921.68     5400.47     96.20 o 
   3   9   3      240.31      268.58     42.17 o 
   5   9   3    15775.02    14922.64    188.90 o 
   7   9   3      821.03      838.69     91.41 o 
   9   9   3     1004.06      838.22    154.74 o 
  11   9   3      331.44      271.50    226.69 o 
  13   9   3     1793.93     2234.35    511.27 o 
 -12  10   3     2746.78     3007.66    288.87 o 
 -10  10   3        2.90      -99.49     99.49 o 
  -8  10   3     1066.05     1088.33     96.90 o 
  -6  10   3     2577.59     2592.56    129.41 o 
  -4  10   3     7201.36     6834.86    117.58 o 
  -2  10   3      709.83      730.25     52.78 o 
   0  10   3     6423.80     6378.11    103.04 o 
   2  10   3     5704.75     5520.59     91.60 o 
   4  10   3     6323.59     6031.60    109.01 o 
   6  10   3     1313.73     1195.49     84.91 o 
   8  10   3      945.16     1211.10    135.17 o 
  10  10   3     2176.86     1882.37    197.90 o 
  12  10   3       29.13      270.26    353.80 o 
 -13  11   3      835.42      788.05    226.30 o 
 -11  11   3     1530.27     1633.80    183.22 o 
  -9  11   3       11.12       18.72     86.93 o 
  -7  11   3      998.67     1043.13     85.44 o 
  -5  11   3        2.48      -24.05     56.72 o 
  -3  11   3     2568.28     2549.97     98.88 o 
  -1  11   3     1330.60     1356.05     65.31 o 
   1  11   3     3151.89     3432.16    101.82 o 
   3  11   3      652.91      658.55     59.65 o 
   5  11   3      444.83      467.05     63.12 o 
   7  11   3      361.83      336.04     90.28 o 
   9  11   3      374.19      227.32    142.12 o 
  11  11   3        5.89        3.24    220.31 o 
 -12  12   3       39.88     -116.00    142.05 o 
 -10  12   3     1277.30     1277.08    139.74 o 
  -8  12   3       85.37       61.85     82.80 o 
  -6  12   3     6112.84     5960.84    161.13 o 
  -4  12   3      313.49      358.77     64.25 o 
  -2  12   3     2948.88     2929.17    117.91 o 
   0  12   3      199.96      139.84     37.87 o 
   2  12   3     4585.28     4575.28     83.10 o 
   4  12   3     1398.23     1495.83     77.37 o 
   6  12   3      657.76      722.78     94.05 o 
   8  12   3      113.94      228.25    127.59 o 
  10  12   3      787.44      694.70    172.43 o 
  12  12   3     1007.77      911.76    407.96 o 
 -11  13   3     3162.70     3226.62    230.01 o 
  -9  13   3      155.51      150.39    111.97 o 
  -7  13   3     1964.66     2254.16    165.11 o 
  -5  13   3      285.01      309.10     74.54 o 
  -3  13   3    24783.28    24221.59    264.76 o 
  -1  13   3      197.69      396.56     60.00 o 
   1  13   3     2996.06     3574.82    125.88 o 
   3  13   3      147.28      255.72     49.25 o 
   5  13   3    14368.13    14352.22    242.46 o 
   7  13   3      221.95      259.16    105.99 o 
   9  13   3     1273.61     1116.10    167.95 o 
  11  13   3       27.26      -91.91    228.41 o 
 -12  14   3     5546.96     5740.89    372.88 o 
 -10  14   3     2208.81     2219.12    215.27 o 
  -8  14   3     7121.54     7363.66    230.16 o 
  -6  14   3    16412.62    15950.80    247.90 o 
  -4  14   3    24194.91    23849.39    303.69 o 
  -2  14   3    11772.38    10961.27    186.00 o 
   0  14   3    24507.85    23450.83    220.84 o 
   2  14   3    15759.73    14994.48    170.29 o 
   4  14   3    20556.36    19442.39    231.82 o 
   6  14   3     6722.65     6561.66    214.15 o 
   8  14   3     8165.58     7840.99    302.17 o 
  10  14   3     3377.28     3302.65    252.03 o 
  12  14   3     1718.95     1671.44    486.68 o 
 -11  15   3        7.55     -146.11    146.11 o 
  -9  15   3     1175.90     1036.69    140.65 o 
  -7  15   3     2003.94     2186.59    155.48 o 
  -5  15   3     6921.92     6773.01    190.64 o 
  -3  15   3     3023.46     3083.17    215.87 o 
  -1  15   3    14903.15    14248.94    195.83 o 
   1  15   3     8842.35     8903.77    181.19 o 
   3  15   3    11872.26    11087.31    164.62 o 
   5  15   3     4986.36     4886.07    170.50 o 
   7  15   3     6464.83     6415.48    266.00 o 
   9  15   3     2404.99     2286.23    217.72 o 
  11  15   3     1024.52      786.47    286.59 o 
 -12  16   3      865.33      614.65    263.62 o 
 -10  16   3     7580.89     8291.26    307.01 o 
  -8  16   3     1793.60     1947.13    153.71 o 
  -6  16   3     9827.75     9537.11    258.48 o 
  -4  16   3      778.30      958.29    103.78 o 
  -2  16   3    31321.52    30575.59    425.47 o 
   0  16   3     9398.31     9231.00    214.62 o 
   2  16   3     4624.79     4644.37    169.39 o 
   4  16   3     2468.93     2396.31    126.83 o 
   6  16   3    14348.15    14709.92    446.78 o 
   8  16   3     4550.28     4609.29    266.47 o 
  10  16   3      891.28      716.04    201.36 o 
 -11  17   3      216.95      120.52    152.32 o 
  -9  17   3     4674.71     5079.44    256.29 o 
  -7  17   3      748.50      863.41    137.12 o 
  -5  17   3     3540.11     3398.30    159.02 o 
  -3  17   3      480.89      516.00     99.76 o 
  -1  17   3     8183.72     7718.04    177.59 o 
   1  17   3     2993.22     3144.40    229.72 o 
   3  17   3     3791.05     3813.53    167.99 o 
   5  17   3      151.09      223.76     90.93 o 
   7  17   3     2627.27     2534.77    239.44 o 
   9  17   3       75.83      152.92    148.78 o 
  11  17   3     1086.97     1012.25    293.91 o 
 -10  18   3        6.28       90.79    166.35 o 
  -8  18   3      153.66       64.06    125.41 o 
  -6  18   3       32.93       33.38    106.89 o 
  -4  18   3      487.79      524.20    104.36 o 
  -2  18   3       95.12      -19.70     76.43 o 
   0  18   3      210.83      200.99     81.69 o 
   2  18   3      683.48      743.81     85.05 o 
   4  18   3        5.40      -74.83     79.49 o 
   6  18   3      153.14      270.44    116.06 o 
   8  18   3       45.38       93.92    144.17 o 
  10  18   3       65.02     -155.81    155.81 o 
 -11  19   3     1209.63     1058.35    211.10 o 
  -9  19   3     2367.60     2390.35    398.26 o 
  -7  19   3        3.45      -34.49    119.47 o 
  -5  19   3       65.70       56.94    109.22 o 
  -3  19   3      101.41      130.77     89.43 o 
  -1  19   3      609.25      957.08    106.82 o 
   1  19   3      469.69      420.37     95.04 o 
   3  19   3       91.05      215.44     80.95 o 
   5  19   3      432.31      422.50    112.44 o 
   7  19   3      274.90      129.80    123.33 o 
   9  19   3      162.37       14.26    167.25 o 
  11  19   3      156.32      277.64    410.32 o 
 -10  20   3     1550.33     1316.19    212.04 o 
  -8  20   3       81.20      -46.31    160.65 o 
  -6  20   3     3333.16     3249.50    206.60 o 
  -4  20   3      415.00      538.10    120.59 o 
  -2  20   3     4799.09     5328.66    295.29 o 
   0  20   3      498.76      436.07    114.31 o 
   2  20   3     2742.87     2734.90    144.07 o 
   4  20   3        1.07       43.06     95.63 o 
   6  20   3     1104.44     1175.00    199.07 o 
   8  20   3       16.25       -4.17    142.21 o 
  10  20   3      102.16      155.42    155.98 o 
  -9  21   3     4195.17     4138.38    297.82 o 
  -7  21   3      133.85       50.68    131.42 o 
  -5  21   3     5554.66     5099.58    233.07 o 
  -3  21   3      435.60      720.00    127.07 o 
  -1  21   3    10395.56    10189.91    276.39 o 
   1  21   3      741.53      797.85    127.24 o 
   3  21   3     7738.37     7981.76    241.79 o 
   5  21   3      420.64      476.06    122.08 o 
   7  21   3     9949.69     9975.54    312.52 o 
   9  21   3      169.01      161.12    151.75 o 
 -10  22   3     3056.09     2750.43    282.47 o 
  -8  22   3     4788.94     4378.24    249.71 o 
  -6  22   3    11568.80    11237.04    324.00 o 
  -4  22   3     6078.84     6334.11    260.02 o 
  -2  22   3     7523.90     7229.38    299.26 o 
   0  22   3    13333.28    13300.67    369.57 o 
   2  22   3     9852.54     9461.14    254.36 o 
   4  22   3    10181.99     9427.66    273.09 o 
   6  22   3     3688.11     3755.72    217.00 o 
   8  22   3     5973.76     6473.06    407.05 o 
  10  22   3     4073.27     4548.97    342.70 o 
  -9  23   3      440.61      469.14    198.59 o 
  -7  23   3     1402.12     1057.78    168.36 o 
  -5  23   3      440.08      312.47    136.94 o 
  -3  23   3     4880.55     4588.52    237.09 o 
  -1  23   3     1990.52     2248.60    210.11 o 
   1  23   3     2800.52     2853.35    491.70 o 
   3  23   3     1191.97     1418.09    143.58 o 
   5  23   3     5109.58     5234.49    240.98 o 
   7  23   3     2526.88     2856.76    206.59 o 
   9  23   3      779.52      832.78    175.43 o 
  -8  24   3     2079.54     2191.85    234.88 o 
  -6  24   3       56.85       79.81    136.99 o 
  -4  24   3     1508.05     1617.25    220.29 o 
  -2  24   3      859.85     1167.14    157.60 o 
   0  24   3     2239.79     2217.99    216.30 o 
   2  24   3      637.43      996.20    186.09 o 
   4  24   3     1342.00     1292.64    150.47 o 
   6  24   3       99.01       95.02    124.13 o 
   8  24   3      769.27      662.72    166.60 o 
  -7  25   3     1038.11      679.19    162.02 o 
  -5  25   3      187.22       49.95    141.02 o 
  -3  25   3     2138.74     2128.81    186.66 o 
  -1  25   3      573.49      472.92    161.29 o 
   1  25   3     2057.59     2043.32    219.37 o 
   3  25   3     1459.25     1358.15    151.58 o 
   5  25   3      156.57      269.30    129.28 o 
   7  25   3      630.57      591.67    154.93 o 
  -8  26   3      317.86      163.73    188.12 o 
  -6  26   3     1341.76     1359.71    190.79 o 
  -4  26   3     2808.89     2770.07    221.33 o 
  -2  26   3      639.02      497.98    156.17 o 
   0  26   3     1667.70     1826.47    265.38 o 
   2  26   3     1178.69     1353.73    214.98 o 
   4  26   3     2415.62     2900.33    207.82 o 
   6  26   3      124.41      207.20    170.58 o 
   8  26   3      756.95      606.25    299.28 o 
  -7  27   3       25.80      137.85    187.85 o 
  -5  27   3      168.17       60.46    149.48 o 
  -3  27   3      322.27      316.35    145.96 o 
  -1  27   3     5615.40     6046.71    325.46 o 
   1  27   3       66.20     -160.61    160.61 o 
   3  27   3       83.43       57.77    120.72 o 
   5  27   3       42.87     -100.15    122.31 o 
   7  27   3      930.16      850.34    242.14 o 
  -6  28   3        2.62      213.43    159.68 o 
  -4  28   3     4029.70     4264.65    308.50 o 
  -2  28   3       10.45       76.46    149.84 o 
   0  28   3      738.16     1013.59    247.06 o 
   2  28   3       58.54      159.94    177.53 o 
   4  28   3     1886.52     1775.91    264.65 o 
   6  28   3      297.55      512.81    276.08 o 
  -5  29   3      286.16       78.60    158.97 o 
  -3  29   3     3129.55     3293.57    319.43 o 
  -1  29   3      117.88       96.25    165.00 o 
   1  29   3     7985.98     9396.77    590.52 o 
   3  29   3      599.83      603.22    196.23 o 
   5  29   3     5218.68     5193.69    400.06 o 
  -4  30   3       48.55     -149.97    149.97 o 
  -2  30   3     2332.66     2358.72    216.10 o 
   0  30   3      109.24      186.70    186.92 o 
   2  30   3      391.70      247.37    184.95 o 
   4  30   3      496.54      526.98    215.11 o 
  -3  31   3      201.55       45.26    154.09 o 
  -1  31   3      659.50      408.91    165.94 o 
   1  31   3       51.41      126.28    188.35 o 
   3  31   3     1111.05      826.37    217.03 o 
  -2  32   3        5.91      -27.96    221.37 o 
   0  32   3     1841.41     1714.55    249.06 o 
   2  32   3       41.96     -120.58    192.17 o 
 -12   0   4     6950.68     6890.16    984.56 o 
 -10   0   4     3050.79     2947.66    202.21 o 
  -8   0   4    21934.70    22434.74    373.98 o 
  -6   0   4     7444.62     7506.88    183.70 o 
  -4   0   4    31380.67    32154.10    446.95 o 
  -2   0   4    11878.80    12135.47    197.61 o 
   0   0   4    95330.88    96986.27    933.48 o 
   2   0   4     1642.75     1823.94    127.96 o 
   4   0   4    56591.98    57528.29    425.67 o 
   6   0   4    20320.74    19135.56    313.03 o 
   8   0   4    24989.64    24081.46    409.98 o 
  10   0   4     1351.01     1139.57    201.61 o 
 -13   1   4       45.62        8.77    152.94 o 
 -11   1   4     1476.79     1492.89    136.85 o 
  -9   1   4        1.80      -14.52     76.47 o 
  -7   1   4     4470.00     4466.40    124.81 o 
  -5   1   4     3809.91     3676.60    101.16 o 
  -3   1   4    13774.04    13261.34    149.60 o 
  -1   1   4       80.16       74.11     76.17 o 
   1   1   4     5840.11     5792.47     91.21 o 
   3   1   4        7.28      -14.01     28.67 o 
   5   1   4     3774.40     3730.10     95.99 o 
   7   1   4     1880.56     2011.72    101.94 o 
   9   1   4     1167.25     1241.44    152.60 o 
  11   1   4      229.56       38.51    136.85 o 
 -12   2   4      225.88      341.33    158.02 o 
 -10   2   4      215.76      194.04    105.49 o 
  -8   2   4     6741.03     7189.04    163.35 o 
  -6   2   4      300.76      315.85     72.72 o 
  -4   2   4       13.26       12.50     44.77 o 
  -2   2   4     5208.69     5051.03     91.84 o 
   0   2   4    28044.12    28128.73    331.48 o 
   2   2   4      101.65       62.51     28.74 o 
   4   2   4     2066.91     2092.57     61.32 o 
   6   2   4      298.91      304.27     68.68 o 
   8   2   4     2866.27     2893.19    140.72 o 
  10   2   4      116.47      143.95    123.35 o 
  12   2   4     1654.60     1949.18    447.35 o 
 -13   3   4       40.54       -5.05    157.29 o 
 -11   3   4      215.26       80.97    122.52 o 
  -9   3   4      150.04      122.78     96.33 o 
  -7   3   4     2493.83     2430.16     98.30 o 
  -5   3   4     2046.21     2001.97     88.47 o 
  -3   3   4     4679.57     4401.79     95.48 o 
  -1   3   4       43.02       70.55     59.28 o 
   1   3   4     4134.77     4286.00     81.52 o 
   3   3   4     3050.71     2782.29     69.24 o 
   5   3   4      744.21      752.19     58.84 o 
   7   3   4     1289.72     1280.95    101.91 o 
   9   3   4     2198.44     2106.74    145.46 o 
  11   3   4      165.45      -15.39    166.80 o 
 -12   4   4      243.20      179.28    124.24 o 
 -10   4   4     1243.98     1337.71    114.58 o 
  -8   4   4     1104.19     1042.62     89.44 o 
  -6   4   4     2106.76     2326.78    106.57 o 
  -4   4   4        0.13       14.90     38.27 o 
  -2   4   4     1810.48     1856.84    124.98 o 
   0   4   4      196.09      162.40     56.81 o 
   2   4   4     1432.26     1565.59     51.94 o 
   4   4   4     2579.96     2537.22    103.77 o 
   6   4   4     1742.67     1710.41     93.97 o 
   8   4   4      176.66      117.11    107.10 o 
  10   4   4      766.01      640.47    145.61 o 
  12   4   4     1083.04     1248.47    403.05 o 
 -13   5   4     1449.70     1640.28    201.61 o 
 -11   5   4      535.49      412.26    120.32 o 
  -9   5   4     1365.31     1539.73    128.43 o 
  -7   5   4     1766.02     1841.55    101.73 o 
  -5   5   4     8348.47     8045.88    149.73 o 
  -3   5   4     1945.13     1747.49     55.77 o 
  -1   5   4     1304.39     1134.31    103.14 o 
   1   5   4     1269.78     1125.56     46.77 o 
   3   5   4    10236.62     9924.67    125.10 o 
   5   5   4     1307.91     1410.78     73.52 o 
   7   5   4      647.80      619.32     95.36 o 
   9   5   4      649.10      739.80    173.21 o 
  11   5   4        1.37       21.99    172.70 o 
 -12   6   4      424.79      601.42    137.42 o 
 -10   6   4     6650.11     7241.16    198.42 o 
  -8   6   4      424.90      565.92     80.81 o 
  -6   6   4     7735.26     7875.73    168.43 o 
  -4   6   4      162.10       84.98     45.65 o 
  -2   6   4    19981.71    18852.06    190.45 o 
   0   6   4     4156.99     3870.33     95.08 o 
   2   6   4     4223.68     3982.54     82.10 o 
   4   6   4      870.32      841.00     73.90 o 
   6   6   4    24939.50    24209.30    290.74 o 
   8   6   4      284.62      175.24     93.96 o 
  10   6   4     5841.20     5922.07    296.06 o 
  12   6   4       41.81      378.37    366.09 o 
 -11   7   4      276.98      225.75    114.12 o 
  -9   7   4     3896.75     3867.37    164.28 o 
  -7   7   4     4696.41     4399.64    153.84 o 
  -5   7   4     1176.92     1174.28     83.58 o 
  -3   7   4      683.29      656.30     45.49 o 
  -1   7   4     8461.77     8289.87    142.57 o 
   1   7   4     8422.31     8079.05    102.03 o 
   3   7   4      196.67      232.04     67.56 o 
   5   7   4      214.95      271.64     63.37 o 
   7   7   4     2542.40     2195.50    133.20 o 
   9   7   4      834.66      754.73    142.07 o 
  11   7   4      289.99      334.41    187.96 o 
 -12   8   4     3304.47     3805.67    204.55 o 
 -10   8   4     5337.25     5323.31    200.67 o 
  -8   8   4      201.12       95.47     96.53 o 
  -6   8   4    21134.47    21826.13    293.62 o 
  -4   8   4     5176.42     5076.05    117.18 o 
  -2   8   4    21201.59    20139.93    192.45 o 
   0   8   4      991.76     1104.01     78.76 o 
   2   8   4    36407.43    36287.62    266.40 o 
   4   8   4     1044.73     1044.08     84.45 o 
   6   8   4    26250.37    25768.27    308.57 o 
   8   8   4        3.33        2.29     88.87 o 
  10   8   4    13853.34    14545.12    463.92 o 
  12   8   4      203.55     -179.37    334.16 o 
 -11   9   4       12.06      -40.73    107.99 o 
  -9   9   4     1898.22     2069.92    124.96 o 
  -7   9   4     2248.25     2124.36    120.84 o 
  -5   9   4     7838.72     7532.66    152.80 o 
  -3   9   4      367.55      411.87     52.76 o 
  -1   9   4     1362.81     1635.46     65.07 o 
   1   9   4       70.34       23.86     42.16 o 
   3   9   4    19727.45    19177.81    237.15 o 
   5   9   4       58.39      106.66     63.06 o 
   7   9   4     2234.28     2407.30    145.84 o 
   9   9   4     2480.34     2126.91    180.93 o 
  11   9   4      355.10      237.51    187.73 o 
 -12  10   4      828.81      846.50    163.31 o 
 -10  10   4      265.73      186.83    106.19 o 
  -8  10   4     2080.17     1999.71    131.30 o 
  -6  10   4       51.15       88.97     75.85 o 
  -4  10   4     1212.69     1331.57     83.52 o 
  -2  10   4      372.94      427.32     51.76 o 
   0  10   4     6671.87     6795.35    170.01 o 
   2  10   4      634.68      603.90     60.31 o 
   4  10   4     2281.71     2654.07    140.27 o 
   6  10   4      119.64      183.25     73.28 o 
   8  10   4     2509.12     2484.68    202.54 o 
  10  10   4      345.59      235.38    172.56 o 
  12  10   4      516.02      980.44    388.25 o 
 -11  11   4      307.66      308.65    153.92 o 
  -9  11   4       62.99      -72.82    118.06 o 
  -7  11   4        0.46      -63.03     79.54 o 
  -5  11   4      112.14       59.77     66.90 o 
  -3  11   4     5338.16     4629.66    110.98 o 
  -1  11   4      618.62      603.65     55.99 o 
   1  11   4        2.72      -28.18     53.37 o 
   3  11   4     1040.10     1065.61     86.76 o 
   5  11   4       44.49       43.93     66.40 o 
   7  11   4       45.81      -13.16     84.37 o 
   9  11   4      254.76      205.95    148.42 o 
  11  11   4        1.36       26.66    168.09 o 
 -12  12   4     3542.24     3776.23    247.15 o 
 -10  12   4      368.42      367.53    144.77 o 
  -8  12   4     3172.69     2997.58    155.69 o 
  -6  12   4      773.06      696.02     94.04 o 
  -4  12   4     4182.51     4073.92    173.19 o 
  -2  12   4      412.89      527.73     66.71 o 
   0  12   4     7866.89     7555.71    145.80 o 
   2  12   4     4833.98     4402.92    119.61 o 
   4  12   4     3795.23     4219.60    177.47 o 
   6  12   4     1891.45     1995.68    119.56 o 
   8  12   4      811.42     1020.06    145.95 o 
  10  12   4     2229.93     2271.30    243.98 o 
 -11  13   4     1570.27     1746.94    193.71 o 
  -9  13   4      686.72      737.70    146.30 o 
  -7  13   4      690.07      652.81    103.09 o 
  -5  13   4      294.84      247.84     87.80 o 
  -3  13   4     5358.72     4784.23    132.68 o 
  -1  13   4     1116.43     1296.38    102.57 o 
   1  13   4       65.23      163.43     71.72 o 
   3  13   4      856.61      960.48     98.88 o 
   5  13   4     1330.22     1493.01    101.91 o 
   7  13   4      952.80     1048.63    140.18 o 
   9  13   4      200.68      112.10    159.09 o 
  11  13   4        0.47      -30.31    166.34 o 
 -10  14   4       73.98       46.58    139.66 o 
  -8  14   4     1748.84     2178.45    247.51 o 
  -6  14   4      141.25      136.19     87.11 o 
  -4  14   4     4332.87     4434.74    140.87 o 
  -2  14   4      488.98      475.82     79.02 o 
   0  14   4    13053.32    12284.64    211.45 o 
   2  14   4     7006.35     6892.08    175.38 o 
   4  14   4     8937.69     9176.92    212.29 o 
   6  14   4       88.62      101.82     89.56 o 
   8  14   4     2541.34     2359.78    281.52 o 
  10  14   4     1087.68      863.32    206.74 o 
 -11  15   4     1006.47     1202.01    191.78 o 
  -9  15   4     1009.31      966.53    159.93 o 
  -7  15   4      470.45      356.18    125.29 o 
  -5  15   4     8255.51     7694.76    217.21 o 
  -3  15   4     1165.24     1224.57     91.57 o 
  -1  15   4     3674.11     3959.90    148.25 o 
   1  15   4      449.62      533.18     86.38 o 
   3  15   4     2311.86     2440.43    149.13 o 
   5  15   4     2320.25     2862.52    124.91 o 
   7  15   4      514.96      596.12    127.55 o 
   9  15   4       32.57      116.91    189.19 o 
  11  15   4     1205.45     1430.37    444.84 o 
 -10  16   4        2.99       48.30    145.24 o 
  -8  16   4     2583.90     2545.94    191.07 o 
  -6  16   4       39.12       58.82     98.51 o 
  -4  16   4     1571.82     1628.05    107.22 o 
  -2  16   4     1844.80     2185.46    124.28 o 
   0  16   4     5999.99     5450.87    169.34 o 
   2  16   4     1321.52     1422.96    111.87 o 
   4  16   4     2989.62     3089.00    212.99 o 
   6  16   4     3930.24     4463.81    249.25 o 
   8  16   4     1150.96      922.18    182.74 o 
  10  16   4      542.95      460.33    432.48 o 
 -11  17   4      325.83      338.87    168.63 o 
  -9  17   4       74.92      -29.63    135.17 o 
  -7  17   4     4715.75     4864.33    256.39 o 
  -5  17   4      245.44      223.66     97.40 o 
  -3  17   4     3002.11     3195.55    135.64 o 
  -1  17   4        4.91       -6.15     76.24 o 
   1  17   4     2697.36     2841.00    162.74 o 
   3  17   4     1171.33     1303.03    120.07 o 
   5  17   4      602.14      745.98    136.49 o 
   7  17   4       22.88      184.83    133.38 o 
   9  17   4      610.69      400.50    177.60 o 
 -10  18   4     4206.03     3939.28    288.61 o 
  -8  18   4      463.10      579.42    177.58 o 
  -6  18   4     5181.01     5153.35    380.32 o 
  -4  18   4      323.08      402.45     84.43 o 
  -2  18   4     3877.40     4322.08    171.02 o 
   0  18   4     8991.44     8494.79    209.92 o 
   2  18   4     1213.46     1218.12    119.28 o 
   4  18   4     1860.14     1974.94    134.14 o 
   6  18   4     3974.54     4044.89    195.05 o 
   8  18   4     1775.07     1405.91    210.60 o 
  10  18   4     1260.37      946.22    398.15 o 
  -9  19   4      204.96        1.35    164.27 o 
  -7  19   4      119.33      134.15    148.06 o 
  -5  19   4       27.40      143.20    139.15 o 
  -3  19   4     1347.50     1227.81    108.22 o 
  -1  19   4       14.95       85.14     84.28 o 
   1  19   4      778.18      834.14    108.21 o 
   3  19   4      326.37      337.17    129.45 o 
   5  19   4     2770.67     2940.08    261.58 o 
   7  19   4       26.18       68.81    122.08 o 
   9  19   4      422.16      280.81    258.61 o 
 -10  20   4     1993.18     2089.55    248.39 o 
  -8  20   4       33.57      -25.81    162.23 o 
  -6  20   4     2861.27     3011.30    231.90 o 
  -4  20   4      128.67      -19.97    132.28 o 
  -2  20   4     4755.32     4965.64    235.77 o 
   0  20   4      575.33      597.52    117.46 o 
   2  20   4      374.40      272.96    112.43 o 
   4  20   4      279.42      466.91    163.16 o 
   6  20   4     5586.02     5292.72    237.53 o 
   8  20   4       25.92      117.56    144.12 o 
  -9  21   4      676.23      931.61    204.36 o 
  -7  21   4       68.57      116.22    154.90 o 
  -5  21   4      714.08     1133.76    176.35 o 
  -3  21   4     2942.75     3176.94    276.14 o 
  -1  21   4      600.09      741.99    129.21 o 
   1  21   4       46.24      259.58    114.84 o 
   3  21   4        9.45       17.74    146.19 o 
   5  21   4      922.63      792.00    126.77 o 
   7  21   4       67.02      201.27    133.95 o 
   9  21   4        4.88      -13.42    243.78 o 
  -8  22   4     2255.78     2499.13    247.95 o 
  -6  22   4      224.37      302.32    158.83 o 
  -4  22   4     6162.39     6386.66    376.99 o 
  -2  22   4      686.93      818.27    137.85 o 
   0  22   4     9244.59     8703.71    270.46 o 
   2  22   4      633.41      911.84    185.38 o 
   4  22   4    13730.57    14105.88    448.94 o 
   6  22   4       25.71     -106.71    110.39 o 
   8  22   4     8332.88     7885.64    491.32 o 
  -7  23   4     1417.77     1516.04    215.03 o 
  -5  23   4      243.60      278.31    167.53 o 
  -3  23   4      963.43      842.75    174.77 o 
  -1  23   4       66.40      123.52    142.26 o 
   1  23   4     1690.87     1923.69    288.29 o 
   3  23   4       72.38      198.88    153.63 o 
   5  23   4     3653.94     3642.12    206.61 o 
   7  23   4       32.97     -227.60    244.47 o 
  -8  24   4      733.60      748.65    228.59 o 
  -6  24   4       26.35       15.29    160.71 o 
  -4  24   4     3723.04     3808.84    261.52 o 
  -2  24   4      539.97      140.80    217.37 o 
   0  24   4     1180.35     1580.64    210.77 o 
   2  24   4      169.41      133.82    152.68 o 
   4  24   4     3762.59     3766.43    356.67 o 
   6  24   4        0.50      -66.95    235.36 o 
   8  24   4      220.00     -215.38    249.28 o 
  -7  25   4      427.40      428.62    219.76 o 
  -5  25   4     1707.77     1867.15    255.85 o 
  -3  25   4       13.34       26.62    156.86 o 
  -1  25   4       50.39      135.13    203.27 o 
   1  25   4      695.18      911.09    341.58 o 
   3  25   4      264.19       -4.95    196.73 o 
   5  25   4       34.45       72.06    217.92 o 
   7  25   4       11.36        2.77    374.68 o 
  -6  26   4      524.88      454.80    181.38 o 
  -4  26   4     4802.71     4472.87    287.76 o 
  -2  26   4      350.19      457.20    180.16 o 
   0  26   4     3117.28     3973.99    720.50 o 
   2  26   4      635.30      400.92    320.68 o 
   4  26   4     1463.01     1035.83    388.35 o 
   6  26   4     1288.78     1393.43    312.82 o 
  -5  27   4     2705.13     2820.19    311.74 o 
  -3  27   4        8.73     -214.37    230.05 o 
  -1  27   4      956.15     1140.35    247.08 o 
   1  27   4       81.00      320.49    218.91 o 
   3  27   4     3899.68     3343.15    707.09 o 
   5  27   4       12.20     -201.29    201.29 o 
  -4  28   4      226.41      362.20    260.37 o 
  -2  28   4     2193.26     1699.30    227.44 o 
   0  28   4       58.58      -52.60    262.90 o 
   2  28   4     4314.72     4938.72    403.78 o 
   4  28   4      212.41      378.54    235.30 o 
  -3  29   4      126.87       94.98    185.43 o 
  -1  29   4       76.95     -166.77    253.07 o 
   1  29   4       34.05     -111.32    217.16 o 
   3  29   4     1572.60     1560.09    303.23 o 
  -2  30   4     8368.04     6774.06    350.13 o 
   0  30   4     2047.56     2008.50    318.69 o 
   2  30   4    10639.38     9916.11   1072.86 o 
 -11   1   5      311.36      365.57     97.67 o 
  -9   1   5      152.80      161.04     88.83 o 
  -7   1   5     2274.05     2510.17    144.60 o 
  -5   1   5       95.77      219.91     81.57 o 
  -3   1   5     8581.50     8118.16    156.55 o 
  -1   1   5     4267.52     4335.02    141.63 o 
   1   1   5    12731.38    12172.19    135.45 o 
   3   1   5      793.63      909.85     77.84 o 
   5   1   5     5741.87     5638.54    125.50 o 
   7   1   5     1740.08     1881.45     93.40 o 
   9   1   5     3348.01     3421.44    139.85 o 
  11   1   5       16.65      214.51    130.43 o 
 -12   2   5      992.08     1246.63    180.35 o 
 -10   2   5      103.38      205.01     82.17 o 
  -8   2   5     3831.67     4213.59    143.62 o 
  -6   2   5     2450.38     2540.80    152.53 o 
  -4   2   5     8334.51     8273.61    159.06 o 
  -2   2   5      241.61      170.28    159.72 o 
   0   2   5     2391.33     2179.29    119.39 o 
   2   2   5     3697.88     3535.25    104.71 o 
   4   2   5     4775.32     4604.27    285.50 o 
   6   2   5        2.03        9.40     50.54 o 
   8   2   5      299.08      247.62     69.40 o 
  10   2   5        2.28      -41.54     92.74 o 
 -11   3   5      134.44      170.53     94.83 o 
  -9   3   5      707.35      797.09    105.77 o 
  -7   3   5      501.58      470.75    102.65 o 
  -5   3   5     2982.64     3307.02    130.98 o 
  -3   3   5      180.20      261.00    125.54 o 
  -1   3   5     1470.12     1590.56    177.00 o 
   1   3   5        8.59      161.05     80.66 o 
   3   3   5     1306.32     1409.66    101.49 o 
   5   3   5      179.46      317.05     68.48 o 
   7   3   5     1534.16     1525.50     86.33 o 
   9   3   5        0.87       -3.41     74.43 o 
  11   3   5       60.18       43.56    131.50 o 
 -12   4   5      507.82      398.94    164.38 o 
 -10   4   5     2621.56     2339.79    188.49 o 
  -8   4   5     3496.81     3657.99    178.74 o 
  -6   4   5     3036.02     3034.54    216.08 o 
  -4   4   5     1182.38     1295.97     85.45 o 
  -2   4   5     7520.24     7437.63    217.27 o 
   0   4   5     1305.37     1637.11    194.20 o 
   2   4   5     6768.44     6985.37    160.63 o 
   4   4   5      295.35      370.90     66.28 o 
   6   4   5     4368.83     4350.34    313.67 o 
   8   4   5     1787.18     1725.05    106.41 o 
  10   4   5     1568.90     1600.19    136.85 o 
 -11   5   5     3476.16     3289.48    177.88 o 
  -9   5   5      419.71      478.27    102.22 o 
  -7   5   5     8315.51     8326.10    178.16 o 
  -5   5   5      435.03      489.11     80.31 o 
  -3   5   5     3130.43     3352.35    181.74 o 
  -1   5   5     1004.76      988.07    181.88 o 
   1   5   5     3662.30     3594.45    180.31 o 
   3   5   5     1475.96     1449.39     83.32 o 
   5   5   5     3152.60     3466.94    190.39 o 
   7   5   5      271.44      184.59     62.47 o 
   9   5   5     1211.62     1086.40    116.75 o 
  11   5   5      675.88     1089.94    328.06 o 
 -12   6   5     1010.53     1142.34    181.74 o 
 -10   6   5       58.03      -86.29    100.34 o 
  -8   6   5     3308.94     3080.87    184.76 o 
  -6   6   5       11.42      -28.74     54.77 o 
  -4   6   5     5725.65     5770.86    223.89 o 
  -2   6   5      302.84       78.63    154.80 o 
   0   6   5     2885.91     2730.24    245.97 o 
   2   6   5       32.88       62.20     76.64 o 
   4   6   5     6353.51     6234.78    174.66 o 
   6   6   5        5.76      -46.53     89.05 o 
   8   6   5      316.59      302.15     76.08 o 
  10   6   5      283.08      161.42    100.09 o 
 -11   7   5      155.49        1.43    114.62 o 
  -9   7   5     2534.01     2633.53    147.85 o 
  -7   7   5      308.42      221.23     91.91 o 
  -5   7   5     1998.85     1969.97     79.20 o 
  -3   7   5       15.47      -99.51     99.51 o 
  -1   7   5     9308.26     9223.87    399.43 o 
   1   7   5     1619.43     1605.36    223.72 o 
   3   7   5     8702.19     8634.78    156.65 o 
   5   7   5      149.62      102.41     90.73 o 
   7   7   5     5926.55     6127.19    140.82 o 
   9   7   5     2133.54     1930.97    134.78 o 
  11   7   5     2894.79     2748.44    822.45 o 
 -10   8   5     4664.55     4243.60    187.15 o 
  -8   8   5     2842.98     2768.18    139.90 o 
  -6   8   5     7075.18     7064.49    149.13 o 
  -4   8   5     1525.64     1712.94     71.67 o 
  -2   8   5     8188.02     8211.17    394.29 o 
   0   8   5      946.38     1093.50    155.20 o 
   2   8   5    14584.86    14353.81    192.30 o 
   4   8   5      403.69      523.98     94.47 o 
   6   8   5     3289.57     3235.09    238.05 o 
   8   8   5     1930.76     1998.63    112.45 o 
  10   8   5     3971.29     4309.21    228.24 o 
 -11   9   5      189.22      221.77    146.44 o 
  -9   9   5     1601.44     1379.52    129.03 o 
  -7   9   5      397.93      471.76     90.42 o 
  -5   9   5      829.95      780.74     71.66 o 
  -3   9   5      535.69      524.34     62.76 o 
  -1   9   5     5303.24     4839.00    136.52 o 
   1   9   5     1548.84     1619.60    100.96 o 
   3   9   5     1138.61     1190.58    114.93 o 
   5   9   5      193.82      199.44     98.37 o 
   7   9   5     4916.35     5177.68    238.25 o 
   9   9   5      368.90      279.73     94.77 o 
  11   9   5     1015.87      673.37    390.75 o 
 -10  10   5     1606.63     1521.85    142.04 o 
  -8  10   5       78.50       72.25     90.44 o 
  -6  10   5     4031.65     4480.23    137.78 o 
  -4  10   5      917.16      882.09     74.04 o 
  -2  10   5      291.26      465.17     79.42 o 
   0  10   5     1373.37     1326.05     99.48 o 
   2  10   5     6071.73     6211.79    131.34 o 
   4  10   5      549.05      698.97    112.51 o 
   6  10   5       78.53      140.00    105.97 o 
   8  10   5        8.93       64.19     85.47 o 
  10  10   5     1106.98     1547.91    244.14 o 
 -11  11   5      371.13      288.11    167.93 o 
  -9  11   5     1169.04     1295.85    132.41 o 
  -7  11   5      579.10      691.88     98.40 o 
  -5  11   5     4545.71     4533.69    132.49 o 
  -3  11   5     2006.34     2089.49     89.34 o 
  -1  11   5      121.18      242.51     78.94 o 
   1  11   5      240.49      168.68     67.71 o 
   3  11   5      125.92      161.36     80.17 o 
   5  11   5       83.65       38.71    100.86 o 
   7  11   5        3.62      -65.21    110.34 o 
   9  11   5       52.70       45.59    134.61 o 
  11  11   5        6.39      464.36    358.71 o 
 -10  12   5        0.70     -154.78    154.78 o 
  -8  12   5     1554.03     1516.31    128.34 o 
  -6  12   5      172.92       59.27     74.13 o 
  -4  12   5     5022.00     4840.56    139.65 o 
  -2  12   5        6.71      -60.26     60.26 o 
   0  12   5     3195.33     3244.17    122.24 o 
   2  12   5       71.57      198.10     79.42 o 
   4  12   5     4783.62     4708.21    216.50 o 
   6  12   5       30.93       17.99    109.76 o 
   8  12   5      582.50      572.01    153.94 o 
  10  12   5      213.81      140.05    331.70 o 
  -9  13   5     3148.64     2768.09    199.22 o 
  -7  13   5       13.00      -88.54     88.54 o 
  -5  13   5     3872.31     3944.78    153.16 o 
  -3  13   5      204.05      211.56     68.27 o 
  -1  13   5    11825.85    11753.44    201.41 o 
   1  13   5        0.49      -39.93     71.07 o 
   3  13   5     2300.44     2395.46    236.36 o 
   5  13   5       50.77       91.69    111.96 o 
   7  13   5     4424.15     4106.89    289.54 o 
   9  13   5      356.22       62.68    202.82 o 
 -10  14   5     8171.79     8707.49    516.11 o 
  -8  14   5     1920.91     1984.08    144.66 o 
  -6  14   5     5933.42     5961.57    182.63 o 
  -4  14   5     6783.16     6521.79    166.40 o 
  -2  14   5    14689.81    15076.80    242.61 o 
   0  14   5     4023.07     4051.83    149.90 o 
   2  14   5     4511.13     4863.60    248.52 o 
   4  14   5     3944.77     3962.62    179.31 o 
   6  14   5     8746.86     8637.95    518.00 o 
   8  14   5     4465.38     4600.20    395.39 o 
  10  14   5     1836.82     1462.55    415.41 o 
  -9  15   5      176.12        6.89    134.74 o 
  -7  15   5      728.32      501.90    120.02 o 
  -5  15   5      517.61      631.25     95.42 o 
  -3  15   5       88.22       -2.93     96.36 o 
  -1  15   5      893.34      882.04     98.31 o 
   1  15   5     6048.69     5613.37    184.07 o 
   3  15   5     4514.92     4818.66    189.81 o 
   5  15   5      817.81      821.41    126.02 o 
   7  15   5     1191.50     1557.61    236.47 o 
   9  15   5     3887.86     3155.42    494.34 o 
 -10  16   5     1188.29     1200.28    176.09 o 
  -8  16   5    10612.27    10810.83    603.66 o 
  -6  16   5       75.93       32.56     89.06 o 
  -4  16   5     8165.23     7937.89    192.35 o 
  -2  16   5     3241.89     3485.13    153.80 o 
   0  16   5    10078.24    10360.83    227.26 o 
   2  16   5     1049.88     1017.34    117.33 o 
   4  16   5     4972.16     5551.01    216.74 o 
   6  16   5     3043.16     3039.94    220.68 o 
   8  16   5     3738.89     3878.42    509.09 o 
  -9  17   5       19.79     -163.49    163.49 o 
  -7  17   5     4037.49     3751.15    201.07 o 
  -5  17   5        8.50       19.45     84.57 o 
  -3  17   5     2877.53     3060.01    139.34 o 
  -1  17   5        0.54       47.66     86.27 o 
   1  17   5     1575.66     1696.38    132.93 o 
   3  17   5        3.56      -38.07     99.99 o 
   5  17   5     2282.10     2190.58    197.55 o 
   7  17   5       44.49      129.44    159.51 o 
   9  17   5      655.46      604.51    385.80 o 
  -8  18   5      113.51      365.73    167.14 o 
  -6  18   5      963.13     1051.23    139.24 o 
  -4  18   5      351.20      348.92     99.27 o 
  -2  18   5      437.82      407.31    128.39 o 
   0  18   5      268.26      298.88    100.62 o 
   2  18   5      336.24      533.62    113.02 o 
   4  18   5        6.80      116.39    147.31 o 
   6  18   5      660.11      897.24    178.13 o 
   8  18   5       15.60      489.33    409.08 o 
  -9  19   5      753.50      920.39    267.33 o 
  -7  19   5     2870.14     3135.41    198.66 o 
  -5  19   5      984.33      993.83    136.77 o 
  -3  19   5      816.50      850.53    114.54 o 
  -1  19   5        1.29      -64.24     94.84 o 
   1  19   5      298.62      339.88    108.78 o 
   3  19   5      240.88       21.35    135.34 o 
   5  19   5      547.20      704.78    169.94 o 
   7  19   5        2.37     -207.86    242.01 o 
  -8  20   5     3511.46     4144.64    279.38 o 
  -6  20   5      339.00      318.53    130.16 o 
  -4  20   5     1463.05     1497.47    151.32 o 
  -2  20   5      326.72      359.39    129.18 o 
   0  20   5      974.61     1443.06    315.80 o 
   2  20   5      196.45      -15.67    214.64 o 
   4  20   5      861.95      742.35    162.08 o 
   6  20   5       41.02      -54.05    222.20 o 
   8  20   5      117.39      495.38    256.85 o 
  -7  21   5     2546.71     2667.93    281.15 o 
  -5  21   5       79.45       50.20    122.29 o 
  -3  21   5     2458.72     2616.85    217.89 o 
  -1  21   5     1359.17     1392.99    167.52 o 
   1  21   5     7365.22     7516.45    291.75 o 
   3  21   5      124.01      -64.84    139.14 o 
   5  21   5     5064.44     5177.90    738.08 o 
   7  21   5       69.88      131.52    243.21 o 
  -6  22   5     4582.75     4380.68    266.10 o 
  -4  22   5     6724.66     6946.34    262.86 o 
  -2  22   5     4137.66     4583.45    316.19 o 
   0  22   5     6207.70     6638.04    293.89 o 
   2  22   5     8457.94     8527.98    331.70 o 
   4  22   5     5435.78     5566.99    388.79 o 
   6  22   5     3422.42     3122.88    339.62 o 
  -7  23   5      331.87      184.30    179.53 o 
  -5  23   5      688.24      698.50    179.29 o 
  -3  23   5      673.99      675.60    140.73 o 
  -1  23   5     1097.33     1241.82    179.73 o 
   1  23   5     2008.69     2073.28    371.63 o 
   3  23   5      948.93      655.42    234.52 o 
   5  23   5     1033.48     1100.54    256.33 o 
   7  23   5      851.70     1027.86    285.37 o 
  -6  24   5     3465.28     3457.43    324.57 o 
  -4  24   5       16.14       52.77    164.00 o 
  -2  24   5     1759.20     2061.41    381.01 o 
   0  24   5        0.80     -164.61    194.15 o 
   2  24   5     4911.74     5133.03    571.99 o 
   4  24   5       99.60      -66.88    226.04 o 
   6  24   5     1054.94     1005.62    285.67 o 
  -5  25   5     5098.26     4128.36    282.41 o 
  -3  25   5      374.31      360.80    174.40 o 
  -1  25   5     1678.01     1422.02    377.31 o 
   1  25   5      466.54      603.61    221.41 o 
   3  25   5     2896.76     3161.98    339.65 o 
   5  25   5       47.53     -191.79    359.94 o 
  -4  26   5     1059.52     1154.54    323.68 o 
  -2  26   5     1028.99     1098.15    327.37 o 
   0  26   5        5.17     -105.09    197.69 o 
   2  26   5      388.47      263.71    233.11 o 
   4  26   5      815.85      866.83    272.40 o 
  -3  27   5      306.45       23.69    170.53 o 
  -1  27   5      166.74      -78.49    198.88 o 
   1  27   5      266.63       62.29    217.16 o 
   3  27   5      570.91      562.30    256.30 o 
  -2  28   5     2553.66     2227.79    531.47 o 
   0  28   5       30.93      191.64    224.11 o 
   2  28   5     2261.07     2491.50    319.49 o 
 -10   0   6     7596.62     9253.76    598.21 o 
  -8   0   6    11066.59    11904.67    389.34 o 
  -6   0   6    14122.44    14201.80    465.10 o 
  -4   0   6     7921.30     7872.65    229.00 o 
  -2   0   6    38293.67    37393.38    642.05 o 
   2   0   6    37210.33    37578.32    696.49 o 
   4   0   6     3586.65     3453.48    287.79 o 
   6   0   6    16261.46    16555.63    597.44 o 
   8   0   6     2221.68     2770.65    388.43 o 
 -11   1   6       28.44       51.33    145.16 o 
  -9   1   6     2129.91     2006.78    210.06 o 
  -7   1   6      616.24      576.95    111.07 o 
  -5   1   6     2005.44     2163.25    117.58 o 
  -3   1   6       60.90       88.41     58.57 o 
  -1   1   6     7532.79     7195.17    236.47 o 
   1   1   6      309.72      275.95     76.62 o 
   3   1   6     2445.33     2653.47    177.04 o 
   5   1   6        4.65      -65.92    113.78 o 
   7   1   6     1430.36     1763.80    217.98 o 
   9   1   6       19.95      -65.96     89.56 o 
 -10   2   6     1056.26      819.33    151.72 o 
  -8   2   6       81.32       22.02    108.14 o 
  -6   2   6     4045.64     3888.02    196.70 o 
  -4   2   6        3.24       12.66     66.56 o 
  -2   2   6     2518.44     2872.58    204.10 o 
   0   2   6       67.90      122.85    110.56 o 
   2   2   6     4449.71     4409.25    178.39 o 
   4   2   6       11.67      -40.63    103.10 o 
   6   2   6     1315.29     1742.52    233.50 o 
   8   2   6        1.90      -78.47     78.47 o 
  10   2   6      389.88      415.26    319.43 o 
 -11   3   6       41.33     -135.21    135.21 o 
  -9   3   6     1129.43     1189.49    147.99 o 
  -7   3   6      330.98      326.56    103.34 o 
  -5   3   6     3866.18     3651.84    139.91 o 
  -3   3   6       62.84       27.69    191.64 o 
  -1   3   6     5622.22     5531.27    265.86 o 
   1   3   6       56.68      -51.60    117.93 o 
   3   3   6      656.58      818.33    189.22 o 
   5   3   6     1229.59     1278.09    240.87 o 
   7   3   6      433.93      479.44     99.55 o 
   9   3   6      255.62      257.40    143.16 o 
 -10   4   6      209.98       23.88    134.36 o 
  -8   4   6     1777.00     1829.70    150.19 o 
  -6   4   6     1392.82     1560.09    121.54 o 
  -4   4   6     7683.40     8114.58    314.61 o 
  -2   4   6      685.10      570.14    169.57 o 
   0   4   6      109.31       -2.46    130.22 o 
   2   4   6      120.22      230.96    142.51 o 
   4   4   6     2686.55     2577.05    290.16 o 
   6   4   6      128.24       27.03    201.48 o 
   8   4   6       55.77       77.13     92.52 o 
  10   4   6       14.31      182.04    165.84 o 
  -9   5   6       10.92       57.85    122.25 o 
  -7   5   6     1474.17     1443.40    129.63 o 
  -5   5   6       55.95       86.65     85.11 o 
  -3   5   6     1017.33     1124.32    138.92 o 
  -1   5   6        8.35     -137.59    137.59 o 
   1   5   6     4524.25     4311.06    287.90 o 
   3   5   6     2192.22     2439.00    272.91 o 
   5   5   6     2012.35     2286.34    307.30 o 
   7   5   6       24.75       63.25    106.13 o 
   9   5   6      341.47      258.14    139.61 o 
 -10   6   6      665.94      639.53    147.86 o 
  -8   6   6     5265.13     5198.33    209.38 o 
  -6   6   6      624.03      563.62    101.52 o 
  -4   6   6    10495.64    10540.22    242.94 o 
  -2   6   6      546.98      579.94    186.76 o 
   0   6   6    10321.19     9738.26    392.00 o 
   2   6   6     1801.18     2062.58    248.30 o 
   4   6   6     6185.35     6215.70    391.40 o 
   6   6   6      546.06      603.83     88.92 o 
   8   6   6     7240.85     7508.52    240.00 o 
  10   6   6       55.49       23.92    162.12 o 
  -9   7   6       52.86      121.12    126.11 o 
  -7   7   6     3187.40     3183.88    162.63 o 
  -5   7   6      130.67      110.53     83.69 o 
  -3   7   6      677.37      631.57    208.88 o 
  -1   7   6      187.27      223.59    179.37 o 
   1   7   6     3182.94     2973.53    280.38 o 
   3   7   6     1349.84     1359.26    245.80 o 
   5   7   6      590.30      706.24     77.22 o 
   7   7   6     1167.43     1486.56    266.97 o 
   9   7   6     1269.06     1308.72    200.41 o 
 -10   8   6     2247.39     2331.16    191.96 o 
  -8   8   6     3226.04     3182.74    178.47 o 
  -6   8   6     2104.98     2117.07    131.20 o 
  -4   8   6    12442.90    12978.10    537.67 o 
  -2   8   6     4188.57     3985.61    334.59 o 
   0   8   6     8875.26     8589.68    413.96 o 
   2   8   6     2310.46     2294.01    280.30 o 
   4   8   6    12182.75    11129.44    517.88 o 
   6   8   6      270.48      257.33     92.92 o 
   8   8   6    11667.70    11475.71    443.35 o 
  10   8   6       36.62      142.50    294.83 o 
  -9   9   6      105.11      129.66    128.63 o 
  -7   9   6     2983.44     2798.80    159.94 o 
  -5   9   6      603.13      570.71     90.34 o 
  -3   9   6     4689.37     5317.23    391.23 o 
  -1   9   6       11.67       22.11    179.36 o 
   1   9   6     6295.25     6085.80    391.44 o 
   3   9   6       68.10       81.08    184.27 o 
   5   9   6     3940.28     3952.71    166.03 o 
   7   9   6       19.48      147.39    106.64 o 
   9   9   6      556.03      494.44    173.74 o 
 -10  10   6     1782.74     1889.53    229.55 o 
  -8  10   6       17.76       58.52     88.45 o 
  -6  10   6     5050.76     4918.30    180.16 o 
  -4  10   6       85.06      124.10    118.97 o 
  -2  10   6     1954.37     2011.01    287.64 o 
   0  10   6      268.31      361.20    199.03 o 
   2  10   6     3611.82     3566.58    344.36 o 
   4  10   6        8.86       38.86     76.47 o 
   6  10   6      408.73      382.73    110.68 o 
   8  10   6       97.74      -64.48    115.68 o 
  -9  11   6       27.41      188.93    132.59 o 
  -7  11   6      148.28      224.29     75.47 o 
  -5  11   6       91.85       95.82     96.92 o 
  -3  11   6       63.49       54.05    203.93 o 
  -1  11   6      238.56      196.57    211.31 o 
   1  11   6      104.78      184.28    196.56 o 
   3  11   6        0.58      -37.37     64.87 o 
   5  11   6      114.96      133.66     96.68 o 
   7  11   6       78.69       -9.45    111.77 o 
   9  11   6        3.12     -132.67    304.66 o 
  -8  12   6       29.51      -92.80     92.80 o 
  -6  12   6     6563.89     6537.00    184.30 o 
  -4  12   6      510.97      435.49     71.09 o 
  -2  12   6     7088.13     7967.89    489.99 o 
   0  12   6      230.93      202.01    104.95 o 
   2  12   6     7919.61     7710.76    188.04 o 
   4  12   6      495.32      478.26     93.07 o 
   6  12   6     1031.69      964.85    236.11 o 
   8  12   6      439.45      189.01    159.32 o 
  -9  13   6      615.77      558.95    148.27 o 
  -7  13   6     3149.89     3155.75    152.87 o 
  -5  13   6      761.74      906.48     82.64 o 
  -3  13   6      661.05      629.71     83.53 o 
  -1  13   6      602.63      646.65     99.71 o 
   1  13   6     3124.82     3079.28    226.71 o 
   3  13   6     1084.11     1279.19    108.90 o 
   5  13   6       49.90      -49.15    100.36 o 
   7  13   6       59.89      120.29    122.92 o 
   9  13   6       98.27       85.99    329.24 o 
  -8  14   6      328.88      400.58    165.27 o 
  -6  14   6      317.95      235.19     84.95 o 
  -4  14   6        0.27       17.09     82.54 o 
  -2  14   6     2133.11     2306.23    314.61 o 
   0  14   6      510.97      536.54     95.36 o 
   2  14   6     4269.30     4133.15    192.81 o 
   4  14   6      270.32      295.46     99.26 o 
   6  14   6     1178.63     1133.68    151.21 o 
   8  14   6      212.21      157.25    309.59 o 
  -9  15   6       87.99      -20.30    152.69 o 
  -7  15   6      142.25      160.04     93.72 o 
  -5  15   6      388.37      525.50     87.04 o 
  -3  15   6     3234.20     3532.24    147.09 o 
  -1  15   6       75.16       -1.65     88.32 o 
   1  15   6      527.67      482.20    105.84 o 
   3  15   6     1322.46     1379.72    140.73 o 
   5  15   6     1238.04     1301.37    136.53 o 
   7  15   6      730.64      822.34    191.78 o 
  -8  16   6      219.92      159.44    119.13 o 
  -6  16   6      417.61      391.31     95.91 o 
  -4  16   6      208.16      134.10     77.78 o 
  -2  16   6      328.58      313.01    104.56 o 
   0  16   6     1381.62     1594.17    183.41 o 
   2  16   6     1405.09     1463.42    122.21 o 
   4  16   6       39.20       69.44    104.23 o 
   6  16   6     1255.91     1016.49    174.10 o 
   8  16   6      587.61      788.79    358.76 o 
  -7  17   6      244.16      263.41    119.00 o 
  -5  17   6     2785.23     2852.26    134.97 o 
  -3  17   6      234.07      368.58     83.05 o 
  -1  17   6     3718.20     3845.86    152.90 o 
   1  17   6      354.23      540.51     99.80 o 
   3  17   6      868.40      728.52    119.59 o 
   5  17   6     1071.00      835.72    132.10 o 
   7  17   6      711.15      585.23    303.02 o 
  -8  18   6     6564.32     7410.48    310.67 o 
  -6  18   6        5.25      -47.66     92.78 o 
  -4  18   6     7122.77     7226.90    191.11 o 
  -2  18   6      470.43      367.88     95.17 o 
   0  18   6     4615.63     4663.41    176.38 o 
   2  18   6      423.76      336.13    109.30 o 
   4  18   6     3403.04     3163.18    218.11 o 
   6  18   6      467.90      533.32    162.79 o 
  -7  19   6      183.50       26.77    168.59 o 
  -5  19   6     1781.49     1885.67    132.35 o 
  -3  19   6      885.69     1009.49    107.60 o 
  -1  19   6     1275.79     1278.77    120.89 o 
   1  19   6      195.16      271.18    108.88 o 
   3  19   6     1127.26     1223.53    149.34 o 
   5  19   6      250.81      394.72    159.22 o 
   7  19   6      234.28      394.31    246.05 o 
  -6  20   6      179.33      138.02    147.05 o 
  -4  20   6      674.25      400.09    104.33 o 
  -2  20   6       25.32      220.56     94.60 o 
   0  20   6     1660.20     1451.34    153.58 o 
   2  20   6       33.33      -18.27    109.49 o 
   4  20   6      884.34      628.55    166.37 o 
   6  20   6       86.59      287.75    242.93 o 
  -5  21   6      586.50      669.35    161.37 o 
  -3  21   6      107.47      132.78    117.10 o 
  -1  21   6     2528.04     2679.62    162.10 o 
   1  21   6      428.56      694.29    148.37 o 
   3  21   6       51.90     -110.77    185.94 o 
   5  21   6        1.75      -45.76    154.70 o 
  -4  22   6      859.27      909.60    141.03 o 
  -2  22   6     3488.17     3429.40    186.97 o 
   0  22   6      594.48      730.64    154.47 o 
   2  22   6     5313.50     5317.70    556.50 o 
   4  22   6      167.95     -145.80    145.80 o 
  -5  23   6     1268.33     1829.82    200.64 o 
  -3  23   6      208.77       76.05    127.38 o 
  -1  23   6     1968.15     2017.29    191.63 o 
   1  23   6       16.65     -118.28    139.66 o 
   3  23   6     2174.02     2617.10    228.14 o 
  -4  24   6       79.47       47.24    158.46 o 
  -2  24   6     3861.63     4353.24    222.26 o 
   0  24   6      782.50      663.35    166.85 o 
   2  24   6     2021.56     1741.59    203.30 o 
  -1  25   6       50.80      207.33    212.26 o 
   1  25   6      171.76      491.23    238.33 o 
  -9   1   7       34.71       57.12    128.02 o 
  -7   1   7      566.67      596.81    112.94 o 
  -5   1   7     2710.53     2481.49    118.70 o 
  -3   1   7      188.09      152.34    137.60 o 
   1   1   7      109.26      115.48    105.65 o 
   3   1   7     2476.18     2637.48    162.38 o 
   5   1   7      583.76      419.77    142.20 o 
   7   1   7      949.53     1204.20    302.28 o 
  -8   2   7       58.49       84.68    110.02 o 
  -6   2   7      607.48      800.81    107.94 o 
  -4   2   7      148.25      187.52     86.89 o 
  -2   2   7     3157.28     3489.66    204.12 o 
   0   2   7        1.52        7.37    100.73 o 
   2   2   7     1316.04     1592.71    199.09 o 
   4   2   7       42.31      -41.77    159.70 o 
   6   2   7     2730.31     3157.03    351.60 o 
   8   2   7        5.02     -230.95    230.95 o 
  -9   3   7      624.38      678.05    138.51 o 
  -7   3   7     1919.87     2088.03    143.24 o 
  -5   3   7     1953.79     1895.38    137.02 o 
  -3   3   7     3715.08     4159.19    270.56 o 
  -1   3   7       64.44       36.85    115.48 o 
   1   3   7      939.42      828.22    157.29 o 
   3   3   7      934.66      842.96    196.61 o 
   5   3   7      813.65      764.28    226.09 o 
   7   3   7      635.78      516.04    248.19 o 
  -8   4   7      843.89     1021.00    187.64 o 
  -6   4   7     2219.20     2106.90    132.21 o 
  -4   4   7      866.32      589.19    134.60 o 
  -2   4   7     2117.07     2205.25    213.89 o 
   0   4   7     5283.83     5214.45    270.69 o 
   2   4   7     1481.16     1521.50    218.76 o 
   4   4   7     2539.91     3011.91    312.26 o 
   6   4   7     2142.18     2315.77    329.42 o 
   8   4   7     3044.01     3125.18    420.46 o 
  -9   5   7     1866.55     1698.06    162.30 o 
  -7   5   7      315.44      543.32    114.55 o 
  -5   5   7     3572.43     3474.83    173.30 o 
  -3   5   7      170.72     -154.79    154.79 o 
  -1   5   7     2424.09     2146.44    228.66 o 
   1   5   7        0.24     -100.73    137.59 o 
   3   5   7     6579.00     6604.44    374.16 o 
   5   5   7      392.09      702.76    243.26 o 
   7   5   7     1856.23     1408.50    312.18 o 
  -8   6   7       32.55       28.44    115.20 o 
  -6   6   7     1265.10     1397.94    147.98 o 
  -4   6   7       74.56      339.06    201.47 o 
  -2   6   7     3428.35     3615.31    295.13 o 
   0   6   7      244.73      137.60    152.34 o 
   2   6   7     2687.09     2547.37    268.02 o 
   4   6   7      160.86      -27.03    186.74 o 
   6   6   7     1660.04     2008.20    341.67 o 
   8   6   7        5.04     -230.95    230.95 o 
  -7   7   7      206.18      300.74    136.57 o 
  -5   7   7       33.75       46.68    197.78 o 
  -3   7   7     1136.65      970.80    238.40 o 
  -1   7   7      211.39      132.68    174.45 o 
   1   7   7      747.45      727.41    196.60 o 
   3   7   7     1334.20     1169.94    245.79 o 
   5   7   7     2671.06     3855.28    403.23 o 
   7   7   7      356.48      471.77    280.12 o 
  -8   8   7     1639.44     1619.98    202.93 o 
  -6   8   7     4486.24     4098.73    207.22 o 
  -4   8   7     2572.46     1880.91    292.59 o 
  -2   8   7      273.91      218.68    199.03 o 
   0   8   7     5613.88     5992.40    378.99 o 
   2   8   7     5319.71     5662.03    376.48 o 
   4   8   7     5782.63     5709.23    450.34 o 
   6   8   7      536.74      368.59    253.10 o 
   8   8   7     2725.27     3220.78    454.84 o 
  -7   9   7     1006.18      934.76    159.79 o 
  -5   9   7      406.78      251.59    210.09 o 
  -3   9   7     2114.01     2153.56    307.30 o 
  -1   9   7      137.18       39.31    194.11 o 
   1   9   7     1479.85     1263.40    250.71 o 
   3   9   7       72.24      -31.94    196.56 o 
   5   9   7     1927.82     2590.95    383.48 o 
   7   9   7        2.19      115.48    265.35 o 
  -8  10   7      393.44      429.93    175.47 o 
  -6  10   7       34.45     -100.55    146.33 o 
  -4  10   7     2523.68     2532.40    341.75 o 
  -2  10   7      138.73       66.34    211.30 o 
   0  10   7     2789.53     2719.53    324.57 o 
   2  10   7       16.35      154.79    199.01 o 
   4  10   7     2273.65     2377.33    344.18 o 
   6  10   7      106.83      117.94    257.98 o 
  -7  11   7     1011.36     1009.05    194.86 o 
  -5  11   7     1665.43     1152.85    217.54 o 
  -3  11   7     2695.93     2380.09    341.77 o 
  -1  11   7      511.50      466.88    238.36 o 
   1  11   7     1828.55     1474.92    277.78 o 
   3  11   7      322.85      201.49    228.51 o 
   5  11   7      608.52      390.22    173.11 o 
   7  11   7      157.35      331.70    280.10 o 
  -6  12   7     2167.62     2010.65    214.14 o 
  -4  12   7        7.45      235.87    262.89 o 
  -2  12   7      707.11      845.35    270.32 o 
   0  12   7       97.99       85.99    216.22 o 
   2  12   7     2588.87     2483.28    346.68 o 
   4  12   7       87.91       73.71    233.41 o 
   6  12   7      142.09       12.29    262.90 o 
  -7  13   7     1124.28      997.24    202.75 o 
  -5  13   7      101.95       -0.41    140.85 o 
  -3  13   7     3135.38     2970.51    383.61 o 
  -1  13   7        4.88     -130.22    221.12 o 
   1  13   7     4074.38     3957.65    427.99 o 
   3  13   7      433.56      457.04    265.38 o 
   5  13   7     2479.54     2640.68    292.56 o 
   7  13   7        2.01       61.42    280.09 o 
  -6  14   7      932.97      829.70    182.61 o 
  -4  14   7     4790.90     4701.17    462.49 o 
  -2  14   7     3152.87     2309.04    359.02 o 
   0  14   7    13152.67    13850.26    633.70 o 
   2  14   7     1757.02     1868.16    349.05 o 
   4  14   7     4953.86     5311.44    521.55 o 
   6  14   7     4100.40     4020.16    319.59 o 
  -5  15   7      425.59      522.80    171.83 o 
  -3  15   7      804.48      810.30    151.72 o 
  -1  15   7      323.80      339.09    282.57 o 
   1  15   7       22.63        2.46    262.89 o 
   3  15   7     1255.24     1051.92    314.59 o 
   5  15   7      440.46      509.56    194.69 o 
  -6  16   7     4501.52     3773.20    469.81 o 
  -4  16   7      295.29      272.43    183.06 o 
  -2  16   7     9013.42     9617.29    603.39 o 
   0  16   7      990.49      894.56    321.94 o 
   2  16   7     3619.62     4156.19    472.18 o 
   4  16   7     1220.99     1194.44    356.37 o 
   6  16   7     5178.10     6412.05    375.92 o 
  -5  17   7     1654.26     1768.84    217.34 o 
  -3  17   7        0.93     -144.02    153.94 o 
  -1  17   7     3730.95     3944.80    474.65 o 
   1  17   7        0.13      151.08    114.38 o 
   3  17   7     2654.21     2338.15    413.05 o 
   5  17   7       99.79      128.75    194.98 o 
  -4  18   7      328.51      398.94    179.06 o 
  -2  18   7      453.52      301.83    176.68 o 
   0  18   7        0.37     -115.32    119.95 o 
   2  18   7       43.88       63.88    294.83 o 
   4  18   7      345.36     -258.00    260.46 o 
  -3  19   7       26.29      135.25    171.81 o 
  -1  19   7     1047.03     1253.37    383.38 o 
   1  19   7      636.31      547.99    334.20 o 
   3  19   7      605.71      651.19    324.36 o 
  -2  20   7      994.01     1093.45    217.30 o 
   0  20   7      169.45       56.51    285.02 o 
   2  20   7     2871.88     2603.78    435.19 o 
  -1  21   7     1765.19     1138.06    388.37 o 
   1  21   7      533.23      747.01    336.64 o 
  -6   0   8     6244.60     6754.99    398.66 o 
  -7   1   8      911.74      676.97    162.41 o 
  -5   1   8      269.75      237.90    122.04 o 
   5   1   8      921.39      953.51    226.09 o 
  -6   2   8       13.71      -78.59    119.84 o 
   4   2   8      975.62     1253.35    221.18 o 
   6   2   8        4.35      218.67    218.67 o 
  -5   3   8       56.54      127.76    154.79 o 
   3   3   8        2.91      -61.42    147.42 o 
   5   3   8       74.98       71.25    196.56 o 
  -6   4   8     1473.87     1558.19    141.00 o 
   2   4   8      639.95      670.86    181.84 o 
   4   4   8      155.10      167.08    191.65 o 
   6   4   8      652.92      358.77    250.65 o 
  -5   5   8      401.96      214.77    125.09 o 
   1   5   8       49.52      132.68    144.96 o 
   3   5   8      650.87      884.65    218.70 o 
   5   5   8      257.66      191.65    211.31 o 
  -6   6   8     1783.91     1153.94    165.37 o 
  -4   6   8      514.69      535.68    206.41 o 
  -2   6   8     1057.91      835.59    194.15 o 
   0   6   8      389.75      449.67    167.09 o 
   2   6   8     1660.36     1816.47    253.18 o 
   4   6   8       90.96      678.13    230.96 o 
   6   6   8     2828.22     3144.63    386.01 o 
  -5   7   8     1448.52     1349.35    275.28 o 
  -3   7   8      257.53      604.45    208.85 o 
  -1   7   8     2397.70     2102.02    250.77 o 
   1   7   8      619.60      415.29    184.30 o 
   3   7   8     1284.90     1484.48    265.44 o 
   5   7   8      505.92      614.31    262.93 o 
  -6   8   8     2925.09     2753.65    231.12 o 
  -4   8   8     1267.58      899.53    250.69 o 
  -2   8   8     4465.97     4417.84    339.46 o 
   0   8   8     3073.21     3260.54    302.45 o 
   2   8   8     3762.07     3524.25    356.61 o 
   4   8   8      499.47      469.33    235.90 o 
  -5   9   8     1073.84      877.36    277.71 o 
  -3   9   8        3.51      115.48    226.04 o 
  -1   9   8     1061.44      538.22    211.36 o 
   1   9   8       55.78      -76.17    186.73 o 
   3   9   8     1765.54     1447.79    285.13 o 
   5   9   8      207.29      280.10    253.08 o 
  -4  10   8     2044.01     1792.04    307.28 o 
  -2  10   8     1211.53     1209.19    270.35 o 
   0  10   8     1597.25     1135.58    258.09 o 
   2  10   8      154.29      115.48    216.22 o 
   4  10   8     1132.07     1096.11    294.92 o 
  -5  11   8      131.75     -142.51    255.53 o 
  -3  11   8       52.01      181.82    228.50 o 
  -1  11   8        1.09     -167.07    206.38 o 
   1  11   8       14.17       46.68    203.93 o 
   3  11   8      583.39     1103.33    294.88 o 
  -4  12   8     1661.58     1029.88    297.41 o 
  -2  12   8        6.14       19.66    230.95 o 
   0  12   8     2953.22     2389.95    331.94 o 
   2  12   8      167.75     -211.31    211.31 o 
   4  12   8     1425.96     1671.31    341.64 o 
  -3  13   8     1825.06     1902.54    349.04 o 
  -1  13   8      340.17       46.69    226.06 o 
   1  13   8      564.31     1105.78    302.25 o 
   3  13   8      198.62       95.83    253.08 o 
  -2  14   8       13.48      309.57    262.89 o 
   0  14   8      489.95      513.56    277.67 o 
   2  14   8        1.97      194.10    248.15 o 
  -1  15   8     2213.37     1757.68    346.62 o 
   1  15   8      884.77      181.85    272.78 o 
   0  16   8      911.19      980.54    319.47 o 
                                                 
